# Supplementary material for: Using genetic drug-target networks to develop new drug hypotheses for major depressive disorder
Source: Transl Psychiatry. 2019 Mar 15;9:117. doi: 10.1038/s41398-019-0451-4 (PMC6420656; doi:10.1038/s41398-019-0451-4)
Supplement: Supplementary file 2 — Supplementary Tables 1-6. [file 41398_2019_451_MOESM2_ESM.xlsx]

## Sheet: Index
Using genetic drug-target networks to develop new drug hypotheses for major depressive disorder
Héléna A Gaspar, Zachary Gerring, Christopher Hübel, PGC MDD Group, Christel M Middeldorp, Eske M Derks, Gerome Breen
ST1 Supplementary Table 1	TOP GENES (MAGMA), DRUGGABILITY TIER 1
ST2 Supplementary Table 2	TOP GENES (MAGMA): DRUGGABILITY TIERS 2 AND 3
ST3 Supplementary Table 3	TOP GENES (MAGMA): OTHERS
ST4 Supplementary Table 4	TOP GENES: S-PREDIXCAN
ST5 Supplementary Table 5	TOP DRUG CLASSES
ST6 Supplementary Table 6	REFERENCES FOR DRUG-TARGET INTERACTIONS DISCUSSED IN THE PAPER

## Sheet: ST1
SUPPLEMENTARY TABLE 1 - TOP GENES: DRUGGABILITY TIER 1
Number of tests (S-PrediXcan)	44718
Number of tests (MAGMA)	19079
Bonferroni threshold (S-PrediXcan)	1.11812e-06
Bonferroni threshold (MAGMA)	2.62068e-06
Column B: whether gene (including upstream/downstream window: 35kb/10kb) is within one of the 44 MDD GWAS loci ± 1Mb
Column G: MAGMA -log10(p-value) of gene-wise association test
Columns H-U: S-PrediXcan z-score of gene-wise association test
Columns V-Y: from DOI: 10.1126/scitranslmed.aag1166
Genes in or near the major histocompatibility complex (MHC, chr6:25Mb-35Mb) are greyed out.
GENOME-WIDE SIGNIFICANT RESULTS IN MAGMA (-log10p >= 5.58)
target	is_in_mdd_locus	is_gpcr	is_in_MHC	CHROMOSOME	ENSEMBL	association_MAGMA_-log10(p)	DGN_Whole_Blood	Brain_Amygdala	Brain_Anterior_cingulate_cortex_BA24	Brain_Caudate_basal_ganglia	Brain_Nucleus_accumbens_basal_ganglia	Brain_Putamen_basal_ganglia	Brain_Cerebellar_Hemisphere	Brain_Cerebellum	Brain_Cortex	Brain_Frontal_Cortex_BA9	Brain_Hippocampus	Brain_Hypothalamus	Brain_Spinal_cord_cervical_c-1	Brain_Substantia_nigra	druggability tier	small_mol_druggable	bio_druggable	adme_gene
HIST1H1B	Y	N	Y	6	ENSG00000184357	12.1348															Tier 1	N	Y	N
ESR2	Y	N	N	14	ENSG00000140009	8.69724	-5.42918							-1.72583							Tier 1	Y	N	N
VRK2	Y	N	N	2	ENSG00000028116	8.09889	0.197925													-3.50237	Tier 1	Y	N	N
DRD2	N	Y	N	11	ENSG00000149295	8.04219															Tier 1	Y	Y	N
CACNA2D1	N	N	N	7	ENSG00000153956	8.03073		1.06286	-0.436917												Tier 1	Y	N	N
GRM5	N	Y	N	11	ENSG00000168959	6.71253						1.64287								1.22268	Tier 1	Y	N	N
GRIK5	N	N	N	19	ENSG00000105737	6.04126	-3.04899														Tier 1	Y	N	N
HTR1D	N	Y	N	1	ENSG00000179546	5.6976			3.52185	2.32779	2.55969	3.53356			2.48125	1.74235					Tier 1	Y	Y	N
LINGO1	N	N	N	15	ENSG00000169783	5.69154				0.452469	-1.2651	0.278217	-1.86761	-1.89338				1.11279			Tier 1	N	Y	N
SUGGESTIVE RESULTS IN MAGMA (Bonferroni-suggestive -log10p >= 4.58)
MARK3	Y	N	N	14	ENSG00000075413	5.41583	-3.74115								1.72439	2.57618					Tier 1	Y	N	N
HDAC10	N	N	N	22	ENSG00000100429	5.41055		0.93547	0.546264	1.70339	0.94663		0.487443	-0.291102	0.600659	1.27691	0.915648	0.203989			Tier 1	Y	N	N
TOP1	N	N	N	20	ENSG00000198900	5.37874		-1.5407													Tier 1	Y	N	N
DHODH	Y	N	N	16	ENSG00000102967	5.27523	-2.88494	-3.95727		-0.166339		-0.435495	-0.54069	0.264106	0.622626	-0.773996	-1.26109	-1.77365	-1.32568		Tier 1	Y	N	N
MAPK11	N	N	N	22	ENSG00000185386	5.03631	-0.125118														Tier 1	Y	N	N
MAPK12	N	N	N	22	ENSG00000188130	4.95296	-0.969919	0.357073	0.540608	0.115511	0.543865	0.745177	0.708732	-0.0374078	-0.0837674	0.707961	0.539044	0.686772		1.52528	Tier 1	Y	N	N
CACNA1H	N	N	N	16	ENSG00000196557	4.88005	0.790426														Tier 1	Y	N	N
ATP1A3	N	N	N	19	ENSG00000105409	4.72248								2.43944							Tier 1	Y	N	N
KCNQ4	N	N	N	1	ENSG00000117013	4.7164	1.57564		-1.98787	-3.83073				-0.489853	-2.37575				0.834657		Tier 1	Y	Y	N
NCOR2	N	N	N	12	ENSG00000196498	4.69734	1.99966														Tier 1	Y	N	N
MARK2	N	N	N	11	ENSG00000072518	4.61078	-0.0352919		-1.93942	0.336949											Tier 1	Y	N	N
TYR	N	N	N	11	ENSG00000077498	4.59915															Tier 1	Y	N	N
FDR-SIGNIFICANT RESULTS IN MAGMA
NTRK2	N	N	N	9	ENSG00000148053	4.55139										-1.04364					Tier 1	Y	Y	N
ABCC2	N	N	N	10	ENSG00000023839	4.54691	-2.94784							-2.58853							Tier 1	Y	Y	Y
LTB	Y	N	Y	6	ENSG00000227507	4.4475	-1.15772														Tier 1	N	Y	N
SLC44A4	Y	N	Y	6	ENSG00000204385	4.36438												1.31735			Tier 1	N	Y	N
ABHD16A	Y	N	Y	6	ENSG00000204427	4.3623	1.90348														Tier 1	Y	N	N
CYP27B1	N	N	N	12	ENSG00000111012	4.29503	-3.75226											3.62614	-0.0458812		Tier 1	Y	N	Y
FGFR1	N	N	N	8	ENSG00000077782	4.12207	1.85379	1.09903						1.58887							Tier 1	Y	Y	N
CDK4	N	N	N	12	ENSG00000135446	4.12123	-3.26986	0.29154													Tier 1	Y	N	N
ESR1	N	N	N	6	ENSG00000091831	4.1112	-2.37072														Tier 1	Y	N	N
PSEN1	Y	N	N	14	ENSG00000080815	4.10793	-2.13027														Tier 1	Y	N	N
ANKK1	N	N	N	11	ENSG00000170209	4.00982	-4.29478		-2.54654					-3.51816	-3.69579	-3.13372					Tier 1	Y	N	N
GRM8	N	Y	N	7	ENSG00000179603	4.00248		-2.30448													Tier 1	Y	N	N
CYP17A1	Y	N	N	10	ENSG00000148795	4.00097	-3.74978														Tier 1	Y	N	Y
PPID	N	N	N	4	ENSG00000171497	3.93923	-3.41236														Tier 1	Y	Y	N
GABRA1	N	N	N	5	ENSG00000022355	3.7907															Tier 1	Y	Y	N
STK33	N	N	N	11	ENSG00000130413	3.78768	-0.518579		0.962619		1.01191		2.76568	1.74617							Tier 1	Y	N	N
TNF	Y	N	Y	6	ENSG00000232810	3.73292	0.481128														Tier 1	Y	Y	N
GPX1	N	N	N	3	ENSG00000233276	3.67764	0.590671		3.69538	3.89542	2.68889	3.93285		4.62832	3.75743	4.18381					Tier 1	N	N	Y
LAMB2	N	N	N	3	ENSG00000172037	3.67373	0.478238										1.61253				Tier 1	N	Y	N
GLP2R	N	Y	N	17	ENSG00000065325	3.66617			0.788563						-1.1047			0.533091			Tier 1	N	Y	N
CD14	N	N	N	5	ENSG00000170458	3.622	1.81191														Tier 1	N	Y	N
LTA	Y	N	Y	6	ENSG00000226979	3.60302	-0.356034				-0.704275		3.49878								Tier 1	N	Y	N
CHRM3	N	Y	N	1	ENSG00000133019	3.60222															Tier 1	Y	Y	N
HDAC4	N	N	N	2	ENSG00000068024	3.52784	1.20697														Tier 1	Y	N	N
CYP3A5	N	N	N	7	ENSG00000106258	3.52208	-2.89041	-0.914859	-1.02662				-2.13532								Tier 1	Y	N	Y
P4HTM	N	N	N	3	ENSG00000178467	3.45561	-3.27183					-1.84164		-2.96522	-2.43397		-3.0561				Tier 1	Y	N	N
GSS	N	N	N	20	ENSG00000100983	3.43841															Tier 1	N	N	Y
IL2	N	N	N	4	ENSG00000109471	3.42987															Tier 1	N	Y	N
VEGFB	N	N	N	11	ENSG00000173511	3.4177	-3.07202														Tier 1	N	Y	N
ESRRA	N	N	N	11	ENSG00000173153	3.37558	-1.76539	0.488356											2.0789		Tier 1	Y	N	N
GABBR1	Y	Y	Y	6	ENSG00000204681	3.36678	0.674305														Tier 1	Y	Y	N
HTR3B	N	N	N	11	ENSG00000149305	3.34341										1.95035					Tier 1	Y	N	N
CYP3A7	N	N	N	7	ENSG00000160870	3.32848															Tier 1	Y	N	Y
KMT2A	N	N	N	11	ENSG00000118058	3.32453								-0.480282							Tier 1	Y	N	N
CHST4	Y	N	N	16	ENSG00000140835	3.31545															Tier 1	N	N	Y
NQO1	Y	N	N	16	ENSG00000181019	3.30519	2.50361				-2.84824										Tier 1	Y	N	N
PDE4B	N	N	N	1	ENSG00000184588	3.27208															Tier 1	Y	N	N
CHRNB2	N	N	N	1	ENSG00000160716	3.22824	-4.07365		2.8674				3.12847								Tier 1	Y	Y	N
TAOK3	N	N	N	12	ENSG00000135090	3.20025	2.40022														Tier 1	Y	N	N
VAMP2	N	N	N	17	ENSG00000220205	3.15405	3.12671					2.03382		3.15308			3.08825				Tier 1	N	Y	N
SIK3	N	N	N	11	ENSG00000160584	3.15274	-2.0305														Tier 1	Y	N	N
GPD2	Y	N	N	2	ENSG00000115159	3.15076	0.578705														Tier 1	Y	N	N
CYP7B1	N	N	N	8	ENSG00000172817	3.14777			-1.6795				-3.7802								Tier 1	N	N	Y
GABRA6	N	N	N	5	ENSG00000145863	3.13946							-3.79996	-4.01965					0.924951	-0.312961	Tier 1	Y	Y	N
EPHA10	N	N	N	1	ENSG00000183317	3.11071								-0.916967		2.38682					Tier 1	Y	Y	N
CAMK2D	N	N	N	4	ENSG00000145349	3.0955	-1.65498							-0.178792							Tier 1	Y	N	N
TAOK1	Y	N	N	17	ENSG00000160551	3.09392	1.54178														Tier 1	Y	N	N
ACVR1B	N	N	N	12	ENSG00000135503	3.07445	3.28353	0.43325													Tier 1	Y	N	N
GABRG3	N	N	N	15	ENSG00000182256	3.06745									0.0679729						Tier 1	Y	Y	N
STK24	N	N	N	13	ENSG00000102572	3.02696	-1.79741						3.37189	3.5939						-0.889563	Tier 1	Y	N	N
TAAR1	N	Y	N	6	ENSG00000146399	3.01787															Tier 1	Y	Y	N
RTN4	N	N	N	2	ENSG00000115310	3.00556	-2.8831				-3.50608										Tier 1	N	Y	N
LAMA2	N	N	N	6	ENSG00000196569	2.99594	0.962734										0.9489				Tier 1	N	Y	N
IL1R1	N	N	N	2	ENSG00000115594	2.98527	-2.53047			0.434271											Tier 1	N	Y	N
BCHE	N	N	N	3	ENSG00000114200	2.97514												-1.72355			Tier 1	Y	Y	N
GSK3A	N	N	N	19	ENSG00000105723	2.97155															Tier 1	Y	N	N
TP53	N	N	N	17	ENSG00000141510	2.9485	-0.800678														Tier 1	Y	N	N
IGF1R	N	N	N	15	ENSG00000140443	2.917	1.29912						-0.713762	-0.716241							Tier 1	Y	Y	N
ALDH3B2	N	N	N	11	ENSG00000132746	2.9077															Tier 1	N	N	Y
HIST1H1A	Y	N	Y	6	ENSG00000124610	2.8916															Tier 1	N	Y	N
SHBG	N	N	N	17	ENSG00000129214	2.88911									2.66564						Tier 1	Y	Y	N
HLA-DRB1	Y	N	Y	6	ENSG00000196126	2.87756	-4.40774	-3.07574	-3.16467	-2.56831	-3.68553	-1.09826	-2.6348	-1.7065	0.0413218	-1.99772	-3.41192	-3.0673	-3.77867	-3.03472	Tier 1	N	Y	N
NPC1	N	N	N	18	ENSG00000141458	2.86633	0.102135		2.39984	1.26165			2.04629	2.66681	2.91361						Tier 1	Y	N	N
IMPDH2	N	N	N	3	ENSG00000178035	2.85546	1.79569											-1.69558			Tier 1	Y	N	N
UGCG	N	N	N	9	ENSG00000148154	2.85303	-1.54085			0.791762			-0.843061			-1.4968					Tier 1	Y	N	N
FGFR3	N	N	N	4	ENSG00000068078	2.84903									0.926332						Tier 1	Y	Y	N
HRH1	N	Y	N	3	ENSG00000196639	2.83159	1.13985														Tier 1	Y	N	N
CLCN2	N	N	N	3	ENSG00000114859	2.82342	-2.75695														Tier 1	Y	N	N
AURKB	N	N	N	17	ENSG00000178999	2.81956	3.40829														Tier 1	Y	N	N
IL1R2	N	N	N	2	ENSG00000115590	2.79882	-3.47771														Tier 1	N	Y	N
PRKCB	N	N	N	16	ENSG00000166501	2.78763	0.134301						1.60246								Tier 1	Y	N	N
PTGER3	Y	Y	N	1	ENSG00000050628	2.75183	0.0515054		0.910939						0.18029	0.0679187					Tier 1	Y	N	N
HBEGF	N	N	N	5	ENSG00000113070	2.72633	1.37221														Tier 1	N	Y	N
GABRA2	N	N	N	4	ENSG00000151834	2.70686				-0.649319				-1.3837			-0.779315				Tier 1	Y	Y	N
CAMK1D	N	N	N	10	ENSG00000183049	2.66671	-1.65721														Tier 1	Y	N	N
IFNGR2	N	N	N	21	ENSG00000159128	2.63543	1.97471						-0.666242	-0.127408							Tier 1	N	Y	N
ERBB4	N	N	N	2	ENSG00000178568	2.62707							1.94458	2.43884							Tier 1	Y	Y	N
LRRK2	N	N	N	12	ENSG00000188906	2.61925	-2.41836			-2.36431	0.105933										Tier 1	Y	N	N
DDC	N	N	N	7	ENSG00000132437	2.61583				1.792											Tier 1	Y	N	N
FKBP1B	N	N	N	2	ENSG00000119782	2.61306	0.00111271						-0.901109						-1.22821		Tier 1	Y	N	N
PIGF	N	N	N	2	ENSG00000151665	2.58321	0.601827														Tier 1	N	Y	N
PPIB	N	N	N	15	ENSG00000166794	2.58188	-1.28546														Tier 1	Y	Y	N
MAP3K2	N	N	N	2	ENSG00000169967	2.5798	-0.0231679			-0.633194											Tier 1	Y	N	N
CAMK2G	N	N	N	10	ENSG00000148660	2.57569															Tier 1	Y	N	N
FSHR	N	Y	N	2	ENSG00000170820	2.57028										1.69144					Tier 1	Y	Y	N
GRIA1	N	N	N	5	ENSG00000155511	2.56655							-1.39078								Tier 1	Y	Y	N
GHR	N	N	N	5	ENSG00000112964	2.5506				-2.57804						-0.916975					Tier 1	N	Y	N
CYP3A4	N	N	N	7	ENSG00000160868	2.53552															Tier 1	Y	N	Y
CTSK	N	N	N	1	ENSG00000143387	2.53218	-1.58182						-1.51811	-0.99564				-1.16033		-0.222984	Tier 1	Y	N	N
TNKS2	N	N	N	10	ENSG00000107854	2.52589	0.436975						2.78291	-0.0865461	3.38819						Tier 1	Y	N	N
CD5	N	N	N	11	ENSG00000110448	2.5116	2.74143				-1.29247		-0.188692	-0.0676759							Tier 1	N	Y	N
DYRK1B	N	N	N	19	ENSG00000105204	2.48292	2.90757						2.71318	2.79192							Tier 1	Y	N	N
KEAP1	N	N	N	19	ENSG00000079999	2.45749	1.128				1.72865		1.71019							-1.38325	Tier 1	Y	N	N
EPHB6	N	N	N	7	ENSG00000106123	2.45493	-1.65143														Tier 1	Y	Y	N
CHRM2	N	Y	N	7	ENSG00000181072	2.42328															Tier 1	Y	Y	N
INSR	N	N	N	19	ENSG00000171105	2.40722	0.238911														Tier 1	Y	Y	N

## Sheet: ST2
SUPPLEMENTARY TABLE 2 - TOP GENES: DRUGGABILITY TIERS 2 AND 3
Number of tests (S-PrediXcan)	44718
Number of tests (MAGMA)	19079
Bonferroni threshold (S-PrediXcan)	1.11812e-06
Bonferroni threshold (MAGMA)	2.62068e-06
Column B: whether gene (including upstream/downstream window: 35kb/10kb) is within one of the 44 MDD GWAS loci ± 1Mb
Column G: MAGMA -log10(p-value) of gene-wise association test
Columns H-U: S-PrediXcan z-score of gene-wise association test
Columns V-Y: from DOI: 10.1126/scitranslmed.aag1166
Genes in or near the major histocompatibility complex (MHC, chr6:25Mb-35Mb) are greyed out.
GENOME-WIDE SIGNIFICANT RESULTS IN MAGMA (-log10p >= 5.58)
target	is_in_mdd_locus	is_gpcr	is_in_MHC	CHROMOSOME	ENSEMBL	association_MAGMA_-log10(p)	DGN_Whole_Blood	Brain_Amygdala	Brain_Anterior_cingulate_cortex_BA24	Brain_Caudate_basal_ganglia	Brain_Nucleus_accumbens_basal_ganglia	Brain_Putamen_basal_ganglia	Brain_Cerebellar_Hemisphere	Brain_Cerebellum	Brain_Cortex	Brain_Frontal_Cortex_BA9	Brain_Hippocampus	Brain_Hypothalamus	Brain_Spinal_cord_cervical_c-1	Brain_Substantia_nigra	druggability tier	small_mol_druggable	bio_druggable	adme_gene
NEGR1	Y	N	N	1	ENSG00000172260	16.0693	7.34693					7.05935					1.69635				Tier 3A	N	Y	N
OLFM4	Y	N	N	13	ENSG00000102837	15.5456	0.878838				2.54146				2.06162						Tier 3B	N	Y	N
HIST1H4J	Y	N	Y	6	ENSG00000197238	12.3999															Tier 3B	N	Y	N
HIST1H4K	Y	N	Y	6	ENSG00000197914	11.5048									1.21018	2.42867					Tier 3B	N	Y	N
BTN1A1	Y	N	Y	6	ENSG00000124557	11.4271	-5.9122												0.343416		Tier 3A	N	Y	N
HIST1H3I	Y	N	Y	6	ENSG00000182572	11.014															Tier 3B	N	Y	N
HIST1H3H	Y	N	Y	6	ENSG00000203813	10.9929															Tier 3B	N	Y	N
HIST1H4L	Y	N	Y	6	ENSG00000198558	10.8232															Tier 3B	N	Y	N
CACNA1E	N	N	N	1	ENSG00000198216	10.2286	-0.917858														Tier 3B	Y	N	N
BTN3A2	Y	N	Y	6	ENSG00000186470	9.9977	5.30628	3.89509	3.32708	3.63598	3.07899	3.03784	4.47086	4.69554	3.87269	3.486	4.80243	5.38165	4.19129	3.70573	Tier 3B	N	Y	N
PXDNL	N	N	N	8	ENSG00000147485	8.92391	-0.214831						0.996193								Tier 3B	Y	N	N
HIST1H3J	Y	N	Y	6	ENSG00000197153	8.15776															Tier 3B	N	Y	N
EP300	Y	N	N	22	ENSG00000100393	8.154	3.58632														Tier 2	Y	N	N
CHADL	Y	N	N	22	ENSG00000100399	7.95762	0.309468									4.47416					Tier 3B	Y	Y	N
BTN3A1	Y	N	Y	6	ENSG00000026950	7.90802	-1.07313		-1.52492					-0.906473						-2.58203	Tier 3B	N	Y	N
ENOX1	Y	N	N	13	ENSG00000120658	7.7038							0.709262	-2.48642							Tier 3A	N	Y	N
HLA-B	Y	N	Y	6	ENSG00000234745	7.68723	-1.71748			0.517156	3.84859	1.39418		2.55726		0.97166		0.793305	-3.195		Tier 3A	N	Y	N
EMILIN3	N	N	N	20	ENSG00000183798	7.27074		-3.92642	-4.00527		-3.77024										Tier 3B	N	Y	N
HP	Y	N	N	16	ENSG00000257017	7.07723	-0.0112358		1.07442	1.15472										0.102721	Tier 3A	N	Y	N
OR14J1	Y	Y	Y	6	ENSG00000204695	6.73677															Tier 3B	Y	Y	N
FEN1	N	N	N	11	ENSG00000168496	6.66132	-2.6977														Tier 2	Y	N	N
PCDHA2	N	N	N	5	ENSG00000204969	6.62173								4.56723		-1.93802					Tier 3A	N	Y	N
RPS6KL1	Y	N	N	14	ENSG00000198208	6.60039	3.96132						-1.03547								Tier 3B	Y	N	N
KCNB1	N	N	N	20	ENSG00000158445	6.56261															Tier 3B	Y	N	N
PCSK5	N	N	N	9	ENSG00000099139	6.34217	0.924706		-0.0591252												Tier 3A	N	Y	N
HSPD1	N	N	N	2	ENSG00000144381	6.13563	-0.390473														Tier 3B	N	Y	N
C6orf15	Y	N	Y	6	ENSG00000204542	6.13292															Tier 3A	N	Y	N
HIST1H4I	Y	N	Y	6	ENSG00000198339	6.10288	-4.32946														Tier 3A	N	Y	N
WDR1	N	N	N	4	ENSG00000071127	5.93851	3.92963			-1.71948				-2.01101							Tier 3A	N	Y	N
BTN3A3	Y	N	Y	6	ENSG00000111801	5.86119	0.465806	1.09949					-4.40605	-3.30363	-0.443551						Tier 3A	N	Y	N
SUGGESTIVE RESULTS (-log10p >= 4.58)
ITPR3	Y	N	Y	6	ENSG00000096433	5.46503	3.69653			2.78101											Tier 3B	Y	N	N
KMO	N	N	N	1	ENSG00000117009	5.25572	-0.57812														Tier 2	Y	N	N
OTOA	N	N	N	16	ENSG00000155719	5.0784															Tier 3B	N	Y	N
COL8A2	N	N	N	1	ENSG00000171812	5.0623	-1.32491														Tier 3A	N	Y	N
CRB1	Y	N	N	1	ENSG00000134376	4.7903						-1.27249			-3.0281						Tier 3A	N	Y	N
GPC6	N	N	N	13	ENSG00000183098	4.78399				2.3656		0.406901									Tier 3A	N	Y	N
KDM1A	N	N	N	1	ENSG00000004487	4.73757	3.35271												0.0113483		Tier 2	Y	N	N
NCR3	Y	N	Y	6	ENSG00000204475	4.71202	-0.680006					2.94478									Tier 3A	N	Y	N
PPIF	N	N	N	10	ENSG00000108179	4.69041	-1.22591														Tier 2	N	Y	N
RSPO1	N	N	N	1	ENSG00000169218	4.68601														0.0462658	Tier 3B	N	Y	N
KLHL32	Y	N	N	6	ENSG00000186231	4.65002	-1.97688														Tier 3B	Y	N	N
FDR-SIGNIFICANT RESULTS IN MAGMA
GPR26	N	Y	N	10	ENSG00000154478	4.54459														-0.298576	Tier 3B	Y	N	N
ESRRG	N	N	N	1	ENSG00000196482	4.54365		-2.73052													Tier 2	Y	N	N
NEU1	Y	N	Y	6	ENSG00000204386	4.53726	2.96351														Tier 3A	N	Y	N
OR2H2	Y	Y	Y	6	ENSG00000204657	4.52863															Tier 3B	Y	N	N
HIST1H4H	Y	N	Y	6	ENSG00000158406	4.50248	-1.86222									-0.502349					Tier 3A	N	Y	N
ADK	N	N	N	10	ENSG00000156110	4.46232	0.193387								1.62568						Tier 2	Y	N	N
CD302	N	N	N	2	ENSG00000241399	4.45042	-1.91983							-1.62954					-1.58877		Tier 3B	N	Y	N
CDH13	N	N	N	16	ENSG00000140945	4.42103	-1.03762												-0.358438		Tier 3A	N	Y	N
NTM	N	N	N	11	ENSG00000182667	4.39341						-2.79699							2.31086		Tier 3A	N	Y	N
MR1	N	N	N	1	ENSG00000153029	4.37607	0.529206														Tier 3A	N	Y	N
GFRA3	N	N	N	5	ENSG00000146013	4.34544											2.064				Tier 3A	N	Y	N
LY75	N	N	N	2	ENSG00000054219	4.24323	2.53465	3.54341	2.46027	1.00682	2.42415	2.31034	1.82318		2.16319	1.66549	1.75524	3.76801	2.40969		Tier 3B	N	Y	N
FOS	Y	N	N	14	ENSG00000170345	4.22971										0.0410042				0.123918	Tier 2	Y	N	N
STK32A	N	N	N	5	ENSG00000169302	4.19403				0.513424											Tier 2	Y	N	N
TLR4	Y	N	N	9	ENSG00000136869	4.13157	-4.41827							-2.04608							Tier 2	Y	Y	N
RAPGEF4	N	N	N	2	ENSG00000091428	4.03997															Tier 2	Y	N	N
KCNG3	N	N	N	2	ENSG00000171126	4.02406															Tier 3B	Y	N	N
MCHR1	Y	Y	N	22	ENSG00000128285	3.89623	3.70692		-3.97085					-0.29827	-3.55901				0.297547		Tier 2	Y	Y	N
RAB35	N	N	N	12	ENSG00000111737	3.87906	-1.16942														Tier 3A	N	Y	N
NOX4	N	N	N	11	ENSG00000086991	3.85686											0.290793				Tier 2	Y	N	N
GGT7	N	N	N	20	ENSG00000131067	3.85683	-0.316182								0.406449						Tier 3B	N	Y	N
SUCNR1	N	Y	N	3	ENSG00000198829	3.85245		-0.137359		-2.66334	-1.10872					-0.36012	-2.01935				Tier 2	Y	Y	N
NEK6	Y	N	N	9	ENSG00000119408	3.84149	3.25534														Tier 2	Y	N	N
C6orf25	Y	N	Y	6	ENSG00000204420	3.82197					-0.0850347										Tier 3A	N	Y	N
TNXB	Y	N	Y	6	ENSG00000168477	3.74506	3.72495						0.173143								Tier 3A	N	Y	N
OPN3	N	Y	N	1	ENSG00000054277	3.73717	4.55576											-0.965677			Tier 3B	Y	N	N
GUSB	N	N	N	7	ENSG00000169919	3.71072	-1.11992							2.60665							Tier 3B	N	Y	N
HSPA1A	Y	N	Y	6	ENSG00000204389	3.69484															Tier 2	Y	N	N
GFM1	Y	N	N	3	ENSG00000168827	3.69244	-1.38884						-1.75953	-1.55527					-1.49436	-1.35738	Tier 3B	N	Y	N
VCL	N	N	N	10	ENSG00000035403	3.68096	-3.78957								-4.03324	-3.37032					Tier 3B	N	Y	N
BAD	N	N	N	11	ENSG00000002330	3.68031	-1.37453							0.0239543							Tier 2	Y	N	N
LTBP2	Y	N	N	14	ENSG00000119681	3.67549	-3.61085														Tier 3A	N	Y	N
EYS	N	N	N	6	ENSG00000188107	3.67138	2.38554														Tier 3A	N	Y	N
HSPH1	N	N	N	13	ENSG00000120694	3.63262	1.71927														Tier 3B	N	Y	N
NR4A2	Y	N	N	2	ENSG00000153234	3.62089	1.46621	-0.829193					0.131642								Tier 2	Y	N	N
FURIN	N	N	N	15	ENSG00000140564	3.61865	1.21494			-0.620173	-0.665446	-2.31436									Tier 3A	N	Y	N
RAD51	N	N	N	15	ENSG00000051180	3.60803	-2.97276														Tier 2	Y	N	N
C2	Y	N	Y	6	ENSG00000166278	3.59647	-3.24146				-0.394107										Tier 3A	N	Y	N
IK	N	N	N	5	ENSG00000113141	3.57836	-3.20509														Tier 3B	N	Y	N
MAS1L	Y	Y	Y	6	ENSG00000204687	3.56117															Tier 3B	Y	N	N
GLIPR1L1	N	N	N	12	ENSG00000173401	3.52946								-0.729602		-1.5935					Tier 3B	N	Y	N
ACP2	N	N	N	11	ENSG00000134575	3.52799	2.37154		-2.11873					1.52917							Tier 3A	N	Y	N
KAT2B	N	N	N	3	ENSG00000114166	3.51998	-1.99768														Tier 2	Y	N	N
DAG1	N	N	N	3	ENSG00000173402	3.51138	0.21881														Tier 3B	N	Y	N
HSPA1B	Y	N	Y	6	ENSG00000204388	3.50049	1.27305	0.797255													Tier 2	Y	N	N
FES	N	N	N	15	ENSG00000182511	3.49169	2.64659														Tier 2	Y	N	N
MUC5B	N	N	N	11	ENSG00000117983	3.48145	-0.498012								-1.68664						Tier 3B	N	Y	N
SERPING1	N	N	N	11	ENSG00000149131	3.45711	4.07055														Tier 3A	N	Y	N
EHMT2	Y	N	Y	6	ENSG00000204371	3.45369	-2.95243					0.851264									Tier 2	Y	N	N
NPFFR1	N	Y	N	10	ENSG00000148734	3.44943				-0.252263			-1.22007	-1.85865							Tier 2	Y	Y	N
VKORC1L1	N	N	N	7	ENSG00000196715	3.44541	-1.51607					-0.00798797							-3.19622	1.61667	Tier 3B	Y	N	N
SENP6	N	N	N	6	ENSG00000112701	3.43078	-2.88082		-1.11068			-1.88591	0.826049	0.334214	-1.06115						Tier 2	Y	N	N
NR1H3	N	N	N	11	ENSG00000025434	3.41227	1.64973	-2.01291					-0.426592					-2.28099		-1.72787	Tier 2	Y	N	N
DPP6	N	N	N	7	ENSG00000130226	3.4107								-0.768504	0.610901						Tier 3B	Y	N	N
FCN1	N	N	N	9	ENSG00000085265	3.38694	1.3561														Tier 3B	N	Y	N
KCNK4	N	N	N	11	ENSG00000182450	3.34393				0.935793									1.81315		Tier 3B	Y	N	N
PLXNB1	N	N	N	3	ENSG00000164050	3.2816	3.82778														Tier 3A	N	Y	N
GPR37	N	Y	N	7	ENSG00000170775	3.27875															Tier 3B	Y	N	N
C5AR1	N	Y	N	19	ENSG00000197405	3.25917	-1.58109			0.428844											Tier 2	Y	Y	N
CDK14	N	N	N	7	ENSG00000058091	3.23713	0.0776722						-1.79516	-0.739742							Tier 2	Y	N	N
STK40	N	N	N	1	ENSG00000196182	3.22752											1.46492				Tier 3B	Y	N	N
ATP1B2	N	N	N	17	ENSG00000129244	3.22428	-0.218475														Tier 3B	Y	N	N
SPON2	N	N	N	4	ENSG00000159674	3.20649	1.49619		-2.22119					1.35732	-2.2902	-2.38669					Tier 3B	N	Y	N
FKBP2	N	N	N	11	ENSG00000173486	3.19103	-0.87204														Tier 2	Y	Y	N
P2RX4	N	N	N	12	ENSG00000135124	3.174	-2.45591	0.377328					-0.500743	-1.28921	-0.903152					-2.20785	Tier 2	Y	N	N
REG3A	N	N	N	2	ENSG00000172016	3.15464															Tier 3B	N	Y	N
ENSG00000263620	N	N	N	17	ENSG00000263620	3.14878															Tier 2	N	Y	N
LAMP1	N	N	N	13	ENSG00000185896	3.12619															Tier 3A	N	Y	N
ADAMTS3	N	N	N	4	ENSG00000156140	3.11931					0.15808				-0.385458						Tier 3A	N	Y	N
CYP21A2	Y	N	Y	6	ENSG00000231852	3.1182	-0.0497262						-0.546043	-1.40126	-2.58502			0.966563			Tier 3B	Y	N	N
KLHL29	N	N	N	2	ENSG00000119771	3.10927	-1.46393													0.262541	Tier 3B	Y	N	N
EIF2AK3	N	N	N	2	ENSG00000172071	3.09872	0.345008									-2.11106					Tier 2	Y	N	N
CDK17	N	N	N	12	ENSG00000059758	3.09177											0.424274				Tier 2	Y	N	N
HSPA5	Y	N	N	9	ENSG00000044574	3.08191										-0.743195					Tier 2	Y	Y	N
TRPV4	N	N	N	12	ENSG00000111199	3.07038	-1.22026											-3.76311			Tier 2	Y	N	N
GPR85	N	Y	N	7	ENSG00000164604	3.06578	1.33647						1.59605								Tier 3B	Y	N	N
CNGA4	N	N	N	11	ENSG00000132259	3.06279	-1.46293				0.630799										Tier 3B	Y	N	N
PTPRG	N	N	N	3	ENSG00000144724	3.05772									0.196953						Tier 3A	Y	Y	N
DKK4	N	N	N	8	ENSG00000104371	3.05757															Tier 3B	N	Y	N
MMP24	N	N	N	20	ENSG00000125966	3.0383	-0.343061		1.37958					-1.7608							Tier 3A	Y	Y	N
GPC5	N	N	N	13	ENSG00000179399	3.03106									-1.09883		-1.39325		0.460632		Tier 3A	N	Y	N
PDIA6	N	N	N	2	ENSG00000143870	3.01959	-2.14264														Tier 3A	N	Y	N
PTPN1	N	N	N	20	ENSG00000196396	3.01894	1.41829			0.674987							-0.712208	-1.52352			Tier 2	Y	N	N
CFHR1	Y	N	N	1	ENSG00000244414	3.00571			-0.233178								-0.442149			-0.0575002	Tier 3A	N	Y	N
FKBP9	N	N	N	7	ENSG00000122642	2.99922	0.185972						0.96329	1.32307							Tier 3B	Y	N	N
EDEM2	N	N	N	20	ENSG00000088298	2.98226	-0.225932			-0.483114	-1.46783				-0.982649				-1.92989		Tier 3A	N	Y	N
PPME1	N	N	N	11	ENSG00000214517	2.96011	0.158895							-0.365548							Tier 2	Y	N	N
PLA2G1B	N	N	N	12	ENSG00000170890	2.94677										-0.276339					Tier 2	Y	Y	N
CDC25C	N	N	N	5	ENSG00000158402	2.93222															Tier 2	Y	N	N
CFHR3	Y	N	N	1	ENSG00000116785	2.85645															Tier 3A	N	Y	N
P2RX7	N	N	N	12	ENSG00000089041	2.85533	-2.05669						-1.74351	-2.29523							Tier 2	Y	N	N
HIST1H4B	Y	N	Y	6	ENSG00000124529	2.84106															Tier 3A	N	Y	N
C4A	Y	N	Y	6	ENSG00000244731	2.83133		1.40814	-0.214573	4.19934		2.7597	2.03592	1.55219	0.836296	1.95829	0.753315	1.53082		2.64353	Tier 3A	N	Y	N
IL21	N	N	N	4	ENSG00000138684	2.82539															Tier 3A	N	Y	N
CACNG2	N	N	N	22	ENSG00000166862	2.81293															Tier 3B	Y	N	N
OXER1	N	Y	N	2	ENSG00000162881	2.80992	-0.059194			3.29392	3.2249							3.07652			Tier 2	Y	Y	N
REV3L	N	N	N	6	ENSG00000009413	2.79986	0.662592					0.192701		2.83212							Tier 3B	Y	N	N
HIST1H4E	Y	N	Y	6	ENSG00000198518	2.79542	-1.93071												-0.382755		Tier 3A	N	Y	N
HIST1H3B	Y	N	Y	6	ENSG00000124693	2.79234	-2.77501														Tier 3A	N	Y	N
GRM7	N	Y	N	3	ENSG00000196277	2.77034															Tier 2	Y	N	N
DNMT3B	N	N	N	20	ENSG00000088305	2.75865	0.349741						-0.181885	1.72305	-0.160766						Tier 2	Y	N	N
SLIT3	Y	N	N	5	ENSG00000184347	2.75811														0.662655	Tier 3A	N	Y	N
CNGA3	N	N	N	2	ENSG00000144191	2.73912															Tier 3B	Y	N	N
ISG15	N	N	N	1	ENSG00000187608	2.73774	1.22339									-0.655857					Tier 3B	N	Y	N
TAC4	N	N	N	17	ENSG00000176358	2.73417	-2.90381						-0.923732								Tier 3B	N	Y	N
HAS3	N	N	N	16	ENSG00000103044	2.73063	1.8003						2.55253								Tier 3A	N	Y	N
AHCY	N	N	N	20	ENSG00000101444	2.72753			-3.06485	-0.946223			-1.05913								Tier 2	Y	N	N
WFIKKN2	N	N	N	17	ENSG00000173714	2.72711	0.187991	0.205092													Tier 3B	N	Y	N
TGM6	N	N	N	20	ENSG00000166948	2.7255															Tier 2	Y	N	N
GSG2	N	N	N	17	ENSG00000177602	2.71444															Tier 2	Y	N	N
SLC5A9	N	N	N	1	ENSG00000117834	2.70965	-0.230469		-2.44982	-0.850869	-2.69559				-2.4518			-1.56584			Tier 2	Y	N	N
STK32C	N	N	N	10	ENSG00000165752	2.70848	-0.203351		2.68441						1.25795						Tier 2	Y	N	N
HIST1H4D	Y	N	Y	6	ENSG00000188987	2.70191	-0.709402														Tier 3A	N	Y	N
HIST1H3A	Y	N	Y	6	ENSG00000198366	2.70003													0.446816		Tier 3A	N	Y	N
HIST1H4A	Y	N	Y	6	ENSG00000196176	2.69698															Tier 3A	N	Y	N
CCL8	N	N	N	17	ENSG00000108700	2.69654															Tier 3B	N	Y	N
CCL5	N	N	N	17	ENSG00000161570	2.69011															Tier 2	Y	Y	N
CARM1	N	N	N	19	ENSG00000142453	2.68742	0.370003	0.425944	1.44875						2.14973					2.54825	Tier 2	Y	N	N
NRBP1	N	N	N	2	ENSG00000115216	2.68672	-3.09391														Tier 3B	Y	N	N
EFNB3	N	N	N	17	ENSG00000108947	2.68367								0.332199							Tier 3A	N	Y	N
HIST1H3E	Y	N	Y	6	ENSG00000196966	2.66932	0.822935		1.05959	-0.175281	0.694002	1.89664			1.23604		1.0166				Tier 3A	N	Y	N
LCN1	N	N	N	9	ENSG00000160349	2.66132									-1.45917	-1.44242					Tier 3A	N	Y	N
BPNT1	N	N	N	1	ENSG00000162813	2.65127															Tier 3B	Y	N	N
OR11A1	Y	Y	Y	6	ENSG00000204694	2.64635															Tier 3B	Y	N	N
P2RX5	N	N	N	17	ENSG00000083454	2.64466	-1.04847						2.52801	3.04413	2.02542						Tier 3B	Y	N	N
TECTB	N	N	N	10	ENSG00000119913	2.64315			1.17779	-1.24958	-0.101546	-0.00469957				-0.434972	-0.281106				Tier 3B	N	Y	N
WNT2	N	N	N	7	ENSG00000105989	2.63829				0.220126				-1.12637							Tier 3A	N	Y	N
PIP4K2C	N	N	N	12	ENSG00000166908	2.62542	1.92796													-1.08359	Tier 2	Y	N	N
APOA1	N	N	N	11	ENSG00000118137	2.62395	-1.27248					1.16903									Tier 3A	N	Y	N
HIST1H3D	Y	N	Y	6	ENSG00000197409	2.62353	-1.02464												-3.7391		Tier 3A	N	Y	N
PROZ	N	N	N	13	ENSG00000126231	2.61919	2.91177						3.15667	3.19819							Tier 3A	Y	Y	N
PSMB7	Y	N	N	9	ENSG00000136930	2.61135								-2.59305							Tier 3B	Y	N	N
IMPG2	N	N	N	3	ENSG00000081148	2.60829				1.35057											Tier 3B	N	Y	N
LRRN1	N	N	N	3	ENSG00000175928	2.59474	-1.0396										-0.254474				Tier 3B	N	Y	N
KITLG	N	N	N	12	ENSG00000049130	2.59008															Tier 3A	N	Y	N
PROC	N	N	N	2	ENSG00000115718	2.56764	-2.43055			1.74799											Tier 3A	Y	Y	N
EFNA5	N	N	N	5	ENSG00000184349	2.55295	-0.470482								-0.481141						Tier 3A	N	Y	N
SREBF2	Y	N	N	22	ENSG00000198911	2.53396	-4.46889										-0.225564	-1.09061	0.447671		Tier 2	Y	N	N
ACACB	N	N	N	12	ENSG00000076555	2.51981	0.537429		-1.22121												Tier 2	Y	N	N
GPR27	N	Y	N	3	ENSG00000170837	2.51462			2.629	1.21065			0.389358	0.402783							Tier 3B	Y	N	N
FGL2	N	N	N	7	ENSG00000127951	2.51372											-0.610947			-1.00656	Tier 3B	N	Y	N
EPX	N	N	N	17	ENSG00000121053	2.51196	-2.50756											-1.26513		1.28136	Tier 3B	Y	N	N
LPO	N	N	N	17	ENSG00000167419	2.50425															Tier 3B	N	Y	N
PLAU	N	N	N	10	ENSG00000122861	2.49494	-1.75042														Tier 2	Y	Y	N
COL28A1	N	N	N	7	ENSG00000215018	2.48991		1.50172	0.677353	1.68823		1.92806	1.43761	1.31023	0.502556	1.70527	2.36409	1.49928		0.64098	Tier 3A	N	Y	N
CARTPT	N	N	N	5	ENSG00000164326	2.4886															Tier 3B	N	Y	N
LIMK1	N	N	N	7	ENSG00000106683	2.47886	0.722835				2.01705				-1.81199						Tier 2	Y	N	N
HFE	Y	N	Y	6	ENSG00000010704	2.47184	-0.239048				1.21101										Tier 3A	N	Y	N
TAAR2	N	Y	N	6	ENSG00000146378	2.46603															Tier 3B	Y	Y	N
ATP2A2	N	N	N	12	ENSG00000174437	2.44926															Tier 3B	Y	N	N
NPY2R	N	Y	N	4	ENSG00000185149	2.44682		1.91135	1.69125	2.68638		2.65258		2.12754	2.75973		2.60359			2.90235	Tier 2	Y	Y	N
OXGR1	N	Y	N	13	ENSG00000165621	2.441			2.69632	3.48027		2.59162			1.2481	1.95274	0.411374	2.65375	3.65149	1.95852	Tier 3B	Y	Y	N
ATP2C2	N	N	N	16	ENSG00000064270	2.43167	-1.07925				0.0867179				-0.802171	-0.744135					Tier 3B	Y	N	N
HMOX1	N	N	N	22	ENSG00000100292	2.42845	0.907925							-1.3383						-0.146799	Tier 3A	N	Y	N
VWC2	N	N	N	7	ENSG00000188730	2.42796					-0.815109					1.03557					Tier 3B	N	Y	N
ENC1	N	N	N	5	ENSG00000171617	2.42326	1.80701							-0.621898					0.716459		Tier 3B	Y	N	N
KCNK16	N	N	N	6	ENSG00000095981	2.41533															Tier 3B	Y	N	N
SCG3	N	N	N	15	ENSG00000104112	2.41399			-1.94634	-1.96318		-0.942131	-1.96258	-2.22213	-1.54197				-2.9473	-1.93684	Tier 3A	N	Y	N
CHRD	N	N	N	3	ENSG00000090539	2.41177							-1.07605	-0.481589							Tier 3A	N	Y	N

## Sheet: ST3
SUPPLEMENTARY TABLE 3 - TOP GENES: OTHERS
Number of tests (S-PrediXcan)	44718
Number of tests (MAGMA)	19079
Bonferroni threshold (S-PrediXcan)	1.11812e-06
Bonferroni threshold (MAGMA)	2.62068e-06
Column B: whether gene (including upstream/downstream window: 35kb/10kb) is within one of the 44 MDD GWAS loci ± 1Mb
Column G: MAGMA -log10(p-value) of gene-wise association test
Columns H-U: S-PrediXcan z-score of gene-wise association test
Genes in or near the major histocompatibility complex (MHC, chr6:25Mb-35Mb) are greyed out.
GENOME-WIDE SIGNIFICANT RESULTS IN MAGMA (-log10p >= 5.58)
target	is_in_mdd_locus	is_gpcr	is_in_MHC	CHROMOSOME	ENSEMBL	association_MAGMA_-log10(p)	DGN_Whole_Blood	Brain_Amygdala	Brain_Anterior_cingulate_cortex_BA24	Brain_Caudate_basal_ganglia	Brain_Nucleus_accumbens_basal_ganglia	Brain_Putamen_basal_ganglia	Brain_Cerebellar_Hemisphere	Brain_Cerebellum	Brain_Cortex	Brain_Frontal_Cortex_BA9	Brain_Hippocampus	Brain_Hypothalamus	Brain_Spinal_cord_cervical_c-1	Brain_Substantia_nigra
HIST1H2AL	Y	N	Y	6	ENSG00000198374	13.0823
TCF4	Y	N	N	18	ENSG00000196628	12.7939	-2.25647						-1.03975						2.36525	1.63785
HIST1H2AK	Y	N	Y	6	ENSG00000184348	12.4566	6.49902
TMEM161B	Y	N	N	5	ENSG00000164180	12.2323	-2.06377							-4.4886
HIST1H2BO	Y	N	Y	6	ENSG00000196331	12.1075	0.313562
SORCS3	Y	N	N	10	ENSG00000156395	11.9993	0.68865												0.614777
HIST1H2BL	Y	N	Y	6	ENSG00000185130	11.892
RSRC1	Y	N	N	3	ENSG00000174891	11.8459	4.65801						2.32859	3.14131	3.20546	2.90463			1.83855
HIST1H2BM	Y	N	Y	6	ENSG00000196374	11.8166
HIST1H2AJ	Y	N	Y	6	ENSG00000182611	11.5502
HIST1H2BN	Y	N	Y	6	ENSG00000233822	11.4148	3.40146								-2.21887
SHISA9	Y	N	N	16	ENSG00000237515	10.6925								2.08869
PGBD1	Y	N	Y	6	ENSG00000137338	10.5449	-4.37809	0.154654	0.231065	-3.03823	0.582808		-5.68699	-5.79667	-0.358415
LRFN5	Y	N	N	14	ENSG00000165379	10.5286							5.23183	5.21285
PAX6	Y	N	N	11	ENSG00000007372	10.2352	3.28725
BTN2A2	Y	N	Y	6	ENSG00000124508	10.0672	-2.75354		0.239669	-1.44401	1.27403	0.256571	-0.612703			-0.876623	-1.76143	0.947567		-1.15463
ZKSCAN4	Y	N	Y	6	ENSG00000187626	9.97127	-6.08256									0.27971
DCC	Y	N	N	18	ENSG00000187323	9.91876								-2.3239
HIST1H2AI	Y	N	Y	6	ENSG00000196747	9.91304
BTN2A1	Y	N	Y	6	ENSG00000112763	9.90795	-1.84038				-1.11983					-1.03847	-2.027		-0.240725
NKAPL	Y	N	Y	6	ENSG00000189134	9.73184	-0.37939											0.130352
TENM2	Y	N	N	5	ENSG00000145934	9.62533			-0.805176					-1.24986
ZKSCAN3	Y	N	Y	6	ENSG00000189298	9.56376	0.0820874		2.35594		1.39327		1.38788	2.49716	3.88993	2.56572	5.05344
MEF2C	Y	N	N	5	ENSG00000081189	9.48873
ENSG00000256500	Y	N	N	14	ENSG00000256500	9.38722
DENND1A	Y	N	N	9	ENSG00000119522	9.33149	-1.45406							0.430312
ZNF391	Y	N	Y	6	ENSG00000124613	9.302	2.39187	1.20329	2.67519	2.45867	1.9123	3.38127	2.84293	3.06528	2.07052	2.49635	2.16884	2.78041	2.8311	2.70191
ZSCAN16	Y	N	Y	6	ENSG00000196812	9.12059	-5.47433
TMEM106B	Y	N	N	7	ENSG00000106460	9.10625	-1.07332						0.983625
ZNF184	Y	N	Y	6	ENSG00000096654	9.10506	-0.107376											-5.19378
KLC1	Y	N	N	14	ENSG00000126214	9.02616	2.22156								5.33854
BAG5	Y	N	N	14	ENSG00000166170	9.02237	5.23798			1.89154									-1.018
APOPT1	Y	N	N	14	ENSG00000256053	8.98949				2.00162	0.587956	-0.791786				2.36636	2.04611
PMFBP1	Y	N	N	16	ENSG00000118557	8.96425	2.33051			1.00249
BEND4	Y	N	N	4	ENSG00000188848	8.89293	1.44885
MTHFD1	Y	N	N	14	ENSG00000100714	8.89049	-3.27262		-3.26618		-2.48711								2.37389
ZNF165	Y	N	Y	6	ENSG00000197279	8.87267	-4.96163			-0.802074
ZKSCAN8	Y	N	Y	6	ENSG00000198315	8.81753			3.50253		-0.137435		1.21633	3.90882
SLC30A9	Y	N	N	4	ENSG00000014824	8.79697	-0.172824		-2.29596	-2.97549	-4.64653	-5.11503			-2.33875			-5.45865
HMGN4	Y	N	Y	6	ENSG00000182952	8.7841	3.2657
RBFOX1	Y	N	N	16	ENSG00000078328	8.77554
RERE	Y	N	N	1	ENSG00000142599	8.66083	-5.46057								-1.99702
DLST	Y	N	N	14	ENSG00000119689	8.50522						2.13938					-1.43109
ABT1	Y	N	Y	6	ENSG00000146109	8.49286	-1.79464
SHOX2	Y	N	N	3	ENSG00000168779	8.47813
ZSCAN9	Y	N	Y	6	ENSG00000137185	8.37815			-1.32531		-1.00023			-5.1376		-2.94679
AREL1	Y	N	N	14	ENSG00000119682	8.32542					-2.87244
TCAIM	Y	N	N	3	ENSG00000179152	8.25511					0.373025
ZSCAN31	Y	N	Y	6	ENSG00000235109	8.21363		-3.76601	-3.22347	-3.80245	-4.65908	-2.28842	-1.7146	-0.863717	-4.26419	-3.96612	-3.10862	-4.1876	-5.58703	-3.79084
HIST1H2AM	Y	N	Y	6	ENSG00000233224	8.17308
FCF1	Y	N	N	14	ENSG00000119616	8.15965	2.6553							0.585991
CHD7	N	N	N	8	ENSG00000171316	8.10251	-4.40618										1.15673
PROX2	Y	N	N	14	ENSG00000119608	8.08955	-3.20658
ZC3H7B	Y	N	N	22	ENSG00000100403	8.02752										4.36626
POU5F2	N	N	N	5	ENSG00000248483	7.9977
CKB	Y	N	N	14	ENSG00000166165	7.93498	4.32412					-2.76218
DCDC1	Y	N	N	11	ENSG00000170959	7.83357
SPPL3	N	N	N	12	ENSG00000157837	7.76586	-1.48087		-1.44631	-4.66318		-3.41003	-2.50445	-3.30644	-3.66628	-1.18293
L3MBTL2	Y	N	N	22	ENSG00000100395	7.71505	1.31719		2.27754	1.47442	-3.26398			2.112	2.30365	2.38745
ENSG00000269104	Y	N	N	22	ENSG00000269104	7.71359
LIN28B	N	N	N	6	ENSG00000187772	7.70814
SIM1	Y	N	N	6	ENSG00000112246	7.69486
YLPM1	Y	N	N	14	ENSG00000119596	7.69418													2.67172
RTN1	N	N	N	14	ENSG00000139970	7.61438	-2.55421				-1.32819
RCN1	Y	N	N	11	ENSG00000049449	7.61336	-0.414172											0.0774591
MED19	N	N	N	11	ENSG00000156603	7.58665	-2.75098						-0.952179	-1.30363		3.22541
RFTN2	N	N	N	2	ENSG00000162944	7.49926	-1.09177
TMX2	N	N	N	11	ENSG00000213593	7.47631	5.52255					-0.463973					-0.0580672
PCLO	N	N	N	7	ENSG00000186472	7.40613
FADS2	N	N	N	11	ENSG00000134824	7.38923	3.91133
ENSG00000214670	Y	N	N	14	ENSG00000214670	7.29539
TMX2-CTNND1	N	N	N	11	ENSG00000254462	7.24037
ZCCHC7	N	N	N	9	ENSG00000147905	7.1994	2.66425												0.609725
ZDHHC5	N	N	N	11	ENSG00000156599	7.09644	3.73706												1.64766
TOPAZ1	Y	N	N	3	ENSG00000173769	7.09485
RANGAP1	Y	N	N	22	ENSG00000100401	7.05645	-2.7173
ENSG00000254732	N	N	N	11	ENSG00000254732	7.03537
PCDHA9	N	N	N	5	ENSG00000204961	6.99302			3.67135				2.87516	1.9688		2.53709
LPIN3	N	N	N	20	ENSG00000132793	6.98506	-0.838772			0.345882			-0.10765
ZNF536	N	N	N	19	ENSG00000198597	6.97613
FADS1	N	N	N	11	ENSG00000149485	6.97593	4.40229		-4.52448			-4.34214	-4.41509	-4.64015	-4.53207	-3.8333				-3.91543
HPR	Y	N	N	16	ENSG00000261701	6.97519		0.361003	0.612833	0.289783	-0.32371	0.281459	0.0147262	0.189136	-0.0997672	-0.00723609	0.469327	0.172599	0.708847	0.547576
PCDHA3	N	N	N	5	ENSG00000255408	6.96964							4.2546	4.21629
BOLL	N	N	N	2	ENSG00000152430	6.96686
SLC25A17	Y	N	N	22	ENSG00000100372	6.94294	4.60294		-0.560002
TMEM258	N	N	N	11	ENSG00000134825	6.87785										-0.630243
SEMA6D	N	N	N	15	ENSG00000137872	6.8771								0.501244
FHIT	N	N	N	3	ENSG00000189283	6.87303	0.486002									0.678661
CTNND1	N	N	N	11	ENSG00000198561	6.86217	-0.930084													-0.386657
RUFY2	N	N	N	10	ENSG00000204130	6.85987	3.04842				-3.11294						-2.9592	-2.16634		-1.26222
SLC2A9	N	N	N	4	ENSG00000109667	6.83589	-1.06949					1.37118			3.34525			1.98342
C11orf31	N	N	N	11	ENSG00000211450	6.83118	-3.54134
ENSG00000222017	N	N	N	2	ENSG00000222017	6.80432
PCDHA1	N	N	N	5	ENSG00000204970	6.79708							4.21559	4.22697
ZNF322	Y	N	Y	6	ENSG00000181315	6.78925			-3.39209	-4.23145
MLF1	Y	N	N	3	ENSG00000178053	6.75387	-1.60184			0.98513
RAB27B	Y	N	N	18	ENSG00000041353	6.72267	-4.21511			0.227709				-2.52987
PCDHA4	N	N	N	5	ENSG00000204967	6.72166				-4.0022			-0.805049				-3.71565
SOX5	Y	N	N	12	ENSG00000134532	6.72049							0.891418
BTBD18	N	N	N	11	ENSG00000233436	6.70239	2.46062
TRMT61A	Y	N	N	14	ENSG00000166166	6.67894	4.1272
SYNE2	Y	N	N	14	ENSG00000054654	6.67244	0.803663				0.929088		2.2784	2.45706			0.279842
FAM172A	N	N	N	5	ENSG00000113391	6.63869	-0.910218
PCDH9	N	N	N	13	ENSG00000184226	6.6356	-0.21009
HIST1H2AG	Y	N	Y	6	ENSG00000196787	6.60391	0.317952									2.254		3.00524
ASTN2	Y	N	N	9	ENSG00000148219	6.5888	-1.97414						-1.11085	-0.835442
ENSG00000232941	N	N	N	8	ENSG00000232941	6.57594
PCMTD1	N	N	N	8	ENSG00000168300	6.53329	-5.37765						-3.52222	-3.40623					-1.46777
IQCJ-SCHIP1	Y	N	N	3	ENSG00000250588	6.50748				-1.08369	-2.1971						-1.0762	-1.07611	-1.25525	-0.470885
ZNF445	Y	N	N	3	ENSG00000185219	6.47011	-3.39237			-3.70225	-2.95657
PAX5	N	N	N	9	ENSG00000196092	6.46727
PCDHA6	N	N	N	5	ENSG00000081842	6.46484							1.24114			0.492423
PCDHA5	N	N	N	5	ENSG00000204965	6.45327			-0.70083
ASCC3	Y	N	N	6	ENSG00000112249	6.37995	-4.65567								-1.30541					0.46983
XPNPEP3	Y	N	N	22	ENSG00000196236	6.3409	4.6348		1.36112				3.92684	4.40292		4.53566	2.82066
HIST1H2BK	Y	N	Y	6	ENSG00000197903	6.31482	1.13378
OR2B2	Y	Y	Y	6	ENSG00000168131	6.30949
NAP1L4	N	N	N	11	ENSG00000205531	6.28693	0.0174922
PSORS1C1	Y	N	Y	6	ENSG00000204540	6.25976			2.94175	1.26939	0.705186	1.33486	2.3483	1.9994	0.589502			1.68207
CDSN	Y	N	Y	6	ENSG00000204539	6.25385
ZNF660	Y	N	N	3	ENSG00000144792	6.25029			-2.39358	-0.783459	-0.783435		-0.6919	-1.13721	-1.67259	-0.901445	-0.869381	-3.05549	-1.79973	-0.666143
PCDHA7	N	N	N	5	ENSG00000204963	6.23264			-3.80357			-3.29652	-2.60271		-1.40442		-2.33626	-1.92826	-2.50745
CLP1	N	N	N	11	ENSG00000172409	6.21467	4.45963				2.4316
ST13	Y	N	N	22	ENSG00000100380	6.19641	3.03024
ELP4	Y	N	N	11	ENSG00000109911	6.17417	-2.17084
ZNF197	Y	N	N	3	ENSG00000186448	6.17102	-3.90868				-4.28052			-1.42823
FH	N	N	N	1	ENSG00000091483	6.13903
PLCL1	N	N	N	2	ENSG00000115896	6.13527	3.2342
ZSCAN12	Y	N	Y	6	ENSG00000158691	6.12402	2.45471										-1.21882
CHD6	N	N	N	20	ENSG00000124177	6.11563	-3.60246							-0.498558
RBX1	Y	N	N	22	ENSG00000100387	6.10555	-0.0224289
PCDHA11	N	N	N	5	ENSG00000249158	6.08709					2.16992		1.54599	1.12631			-1.81066			0.716341
YPEL4	N	N	N	11	ENSG00000166793	6.0838
ENSG00000273303	Y	N	N	3	ENSG00000273303	6.07778
DFNA5	N	N	N	7	ENSG00000105928	6.03028	2.38821	3.60282	3.22184	3.83669	3.29131	3.49112	-0.331654	0.413322	2.66828	2.58313	3.76669	1.64525	4.04115	2.90261
SF3B1	N	N	N	2	ENSG00000115524	6.0276				3.68171
HSPE1-MOB4	N	N	N	2	ENSG00000270757	6.02446
PCDHA8	N	N	N	5	ENSG00000204962	5.98184							-1.17516						0.301514
MICB	Y	N	Y	6	ENSG00000204516	5.97856	-1.85484		-2.14165			-3.48326	-3.30419	-3.60515	-2.79636	-3.05893	-1.35702
ZNF35	Y	N	N	3	ENSG00000169981	5.96774	-0.148082										-0.788098
HIST1H2AH	Y	N	Y	6	ENSG00000184825	5.95731
DENND1B	Y	N	N	1	ENSG00000213047	5.93652	1.18658							4.74867
METTL9	N	N	N	16	ENSG00000197006	5.93285	-2.31216
PCDHA10	N	N	N	5	ENSG00000250120	5.92416		-2.63968	-3.16531	-2.84116	-2.55596	-2.65742	-3.7156	-1.68908	-3.44491	-3.43335	-3.79576	-1.53291		-0.866199
COQ10B	N	N	N	2	ENSG00000115520	5.92093	2.51396
MOB4	N	N	N	2	ENSG00000115540	5.89344						-0.759754
ZNF574	N	N	N	19	ENSG00000105732	5.89127	-4.18893					-0.169
PSORS1C2	Y	N	Y	6	ENSG00000204538	5.85053							1.5314
WASF3	N	N	N	13	ENSG00000132970	5.84842	4.55005		0.22629	0.404761	3.72151		1.78524	-0.726893	0.318919				-2.94126
CARS	N	N	N	11	ENSG00000110619	5.83764	-3.5648							0.212674	1.34561		-0.64875
POU2F2	N	N	N	19	ENSG00000028277	5.81031
CTTNBP2	N	N	N	7	ENSG00000077063	5.80766	-0.989961										-1.51798
ZKSCAN7	Y	N	N	3	ENSG00000196345	5.79352									-2.68875	0.551264			-1.11712	1.03666
TXNL4B	Y	N	N	16	ENSG00000140830	5.79094	1.03131	-0.374689	-1.34502	0.0342721		1.26235			1.36568					1.16617
TEF	Y	N	N	22	ENSG00000167074	5.7817	4.11144			-2.07742
OR2B6	Y	Y	Y	6	ENSG00000124657	5.77981	0.875136
DDAH2	Y	N	Y	6	ENSG00000213722	5.77861	-0.697566						2.75536	2.73648	1.107	3.18679	3.8971	0.869144
MCCD1	Y	N	Y	6	ENSG00000204511	5.76183
HIST1H2BJ	Y	N	Y	6	ENSG00000124635	5.76023	-0.736537
TUBGCP6	N	N	N	22	ENSG00000128159	5.72755			2.81661					3.12693	3.3595
MSH5	Y	N	Y	6	ENSG00000204410	5.72326	1.04037					2.71688
MSH5-SAPCD1	Y	N	Y	6	ENSG00000255152	5.72326
KLF7	N	N	N	2	ENSG00000118263	5.7032	-1.68809
ENSG00000073169	N	N	N	22	ENSG00000073169	5.68346		-0.173002					2.72593	0.936642
DNAJC24	Y	N	N	11	ENSG00000170946	5.67315
VWC2L	N	N	N	2	ENSG00000174453	5.66284			0.546125
ZSCAN23	Y	N	Y	6	ENSG00000187987	5.6212				-3.30772		-4.77241	-2.97453	-1.94561	-4.12244	-3.33515	-3.87102	-4.95532	-5.66365	-2.77732
CLIC1	Y	N	Y	6	ENSG00000213719	5.61536												1.90343
SAPCD1	Y	N	Y	6	ENSG00000228727	5.61536
ENSG00000183562	N	N	N	11	ENSG00000183562	5.60944				2.2694			-2.94547	-0.507673		1.36356			0.827624
SAMD3	N	N	N	6	ENSG00000164483	5.60102	-3.23841
ARHGAP15	N	N	N	2	ENSG00000075884	5.59609	-1.82306				0.299859						0.566016			1.80561
SUGGESTIVE RESULTS (-log10p >= 4.58)
LUZP1	N	N	N	1	ENSG00000169641	5.54735	0.773351			3.96316
IGSF6	N	N	N	16	ENSG00000140749	5.51186	-0.308867	1.47949
MYO18A	Y	N	N	17	ENSG00000196535	5.50529	-0.804451									0.430325
RFWD2	N	N	N	1	ENSG00000143207	5.47135	0.97535					0.150696			-0.712572
ZNF852	Y	N	N	3	ENSG00000178917	5.45175													2.39424
PCDHA12	N	N	N	5	ENSG00000251664	5.44275							1.8983		1.23347
ENSG00000224997	Y	N	N	14	ENSG00000224997	5.44098				3.43728	2.24754			4.67998	4.22919				0.585246	2.11347
ADAR	N	N	N	1	ENSG00000160710	5.43902	-3.02868
PCDHA13	N	N	N	5	ENSG00000239389	5.43498		3.38805	3.30724	3.23549	2.66834	2.08764	4.03752	3.71724	3.51507	3.69176	3.98156		4.0061	1.40173
HSPE1	N	N	N	2	ENSG00000115541	5.42797	2.84212
CDH9	N	N	N	5	ENSG00000113100	5.4277												0.668004
PRDM5	N	N	N	4	ENSG00000138738	5.40368	-1.93952
OPA1	N	N	N	3	ENSG00000198836	5.39016	2.58712							-1.47837			1.71935
ENSG00000220256	N	N	N	2	ENSG00000220256	5.3768
TMEM64	N	N	N	8	ENSG00000180694	5.36683	3.78622
PLCG1	N	N	N	20	ENSG00000124181	5.36326
KDM3A	N	N	N	2	ENSG00000115548	5.33573	1.96903								0.237666					2.69917
CSE1L	N	N	N	20	ENSG00000124207	5.33293	-3.86536
MARS2	N	N	N	2	ENSG00000247626	5.32576	-1.65748
C16orf45	N	N	N	16	ENSG00000166780	5.30115	-0.223066					1.10347
DNA2	N	N	N	10	ENSG00000138346	5.30078	2.2801	2.57271	2.62544	2.04573	2.14685	2.33957	2.43343	2.95086	1.99831	2.39376	1.2348	2.2809		2.28556
LY6G6C	Y	N	Y	6	ENSG00000204421	5.29382	0.307345				-3.00065
VWA7	Y	N	Y	6	ENSG00000204396	5.29319
AP3M1	N	N	N	10	ENSG00000185009	5.28358	0.171281													0.218524
IQCJ	Y	N	N	3	ENSG00000214216	5.28044
ENSG00000268427	N	N	N	22	ENSG00000268427	5.25403
POM121L2	Y	N	Y	6	ENSG00000158553	5.23928
ROBO2	N	N	N	3	ENSG00000185008	5.23112							1.75679	1.62949
KIF15	Y	N	N	3	ENSG00000163808	5.22888			-1.11407	-0.548403
SEZ6	Y	N	N	17	ENSG00000063015	5.21854	-0.0619859							-0.554524
ZFYVE1	Y	N	N	14	ENSG00000165861	5.21132	-1.98213							0.941611
NFAM1	Y	N	N	22	ENSG00000235568	5.21048	1.29749			-0.697955		-1.31263					1.29086
TSKU	N	N	N	11	ENSG00000182704	5.20931				-1.96053	-0.496714		2.39532	4.40765		-0.569305
MEGF11	N	N	N	15	ENSG00000157890	5.19217	-0.0840564
DCAF4L1	Y	N	N	4	ENSG00000182308	5.18652	-2.8803				-2.27269
MYO6	N	N	N	6	ENSG00000196586	5.17581	-0.957907		0.522928				0.979118	0.559697	0.287218	1.77216			0.140406
C10orf32-ASMT	Y	N	N	10	ENSG00000270316	5.1744
ENSG00000268141	N	N	N	1	ENSG00000268141	5.17358
TCF19	Y	N	Y	6	ENSG00000137310	5.16558	0.591625			2.72383		-0.26397	-1.08496	-3.48812	0.265172	-0.127556	-1.02302	0.532444	-0.858711	-1.46222
SDK1	N	N	N	7	ENSG00000146555	5.16359	-2.95121							0.123344
CTDSP2	N	N	N	12	ENSG00000175215	5.15936	-1.12635
ZHX3	N	N	N	20	ENSG00000174306	5.15534	-1.49171			0.0942332
RBM25	Y	N	N	14	ENSG00000119707	5.1548	-4.52826
PHF2	N	N	N	9	ENSG00000197724	5.14426	-3.14519
TIAF1	Y	N	N	17	ENSG00000221995	5.14093		-3.30753	-3.75734		-3.34225	-3.46532	-2.23887	-3.63221	-2.94745	-3.48008	-4.73192	-2.81124
PRSS16	Y	N	Y	6	ENSG00000112812	5.13207	-4.61826						-3.1743	-4.82019
ZNF501	Y	N	N	3	ENSG00000186446	5.1197	-2.35832		-1.60419	-3.42724			-3.20321	-2.40699	-1.6006	-2.89276				0.978369
ZNF502	Y	N	N	3	ENSG00000196653	5.11847	-3.13825		-2.7241	-4.10887			-2.54105	-2.50303	-2.31774		-1.68406	-2.65123
MVP	N	N	N	16	ENSG00000013364	5.11542	-3.10824
VAX1	N	N	N	10	ENSG00000148704	5.11371
AS3MT	Y	N	N	10	ENSG00000214435	5.07811		0.858621	1.89653				2.88379	3.25467	1.92264	2.54374	2.20631	2.77269	3.77334
TRABD	N	N	N	22	ENSG00000170638	5.07147	-0.897805							4.0011				0.0175302
LARGE	N	N	N	22	ENSG00000133424	5.0643	-1.15389
OGFRL1	N	N	N	6	ENSG00000119900	5.04621	-2.04101						-0.136487	-0.734313		1.9973		-1.15181
TRAPPC3	N	N	N	1	ENSG00000054116	5.03768
LY6G6E	Y	N	Y	6	ENSG00000255552	5.03062
ENSG00000204422	Y	N	Y	6	ENSG00000204422	5.02871
SGOL1	N	N	N	3	ENSG00000129810	5.02576	2.36734
NAA11	N	N	N	4	ENSG00000156269	5.0211	1.27236
ENSG00000249034	N	N	N	5	ENSG00000249034	5.00767
FAM120A	N	N	N	9	ENSG00000048828	5.00315	-1.29696												-1.29082
AVIL	N	N	N	12	ENSG00000135407	5.00246	-3.52654							-1.19761	-0.972439
KIAA1143	Y	N	N	3	ENSG00000163807	4.93783	4.19458						3.91842	2.8848
TMEM42	Y	N	N	3	ENSG00000169964	4.9333	-2.8954				-1.85034							-2.3885
CCHCR1	Y	N	Y	6	ENSG00000204536	4.9283	-0.810175			2.67173		0.401009	2.11618	2.1179					-0.127556	-2.63557
MYH15	N	N	N	3	ENSG00000144821	4.92464			1.72075								0.817619
C3orf84	N	N	N	3	ENSG00000236980	4.91833
STAU1	N	N	N	20	ENSG00000124214	4.91643	1.64528									-2.61486
BAK1	Y	N	Y	6	ENSG00000030110	4.89887	1.2541		0.935884	1.7854			-0.912393	0.526391	1.08646			1.72069	0.108016
PAGR1	N	N	N	16	ENSG00000185928	4.88616
PIPOX	Y	N	N	17	ENSG00000179761	4.88559
MAP7D1	N	N	N	1	ENSG00000116871	4.86119	-3.63616												0.552223
ENSG00000263136	N	N	N	16	ENSG00000263136	4.85621
CELF4	Y	N	N	18	ENSG00000101489	4.83118												-0.95278
MLEC	N	N	N	12	ENSG00000110917	4.8129	3.05886
ZPBP	N	N	N	7	ENSG00000042813	4.81017
GGNBP1	Y	N	Y	6	ENSG00000204188	4.80093			1.70482						-0.189676
TMEM200A	N	N	N	6	ENSG00000164484	4.7949	1.7701
UNC119B	N	N	N	12	ENSG00000175970	4.77459	1.19654				1.35877					-1.15119
CCDC71	N	N	N	3	ENSG00000177352	4.76754	3.27905			2.57231	3.20834		3.19666	2.72436		3.66974	2.60855
SORBS3	N	N	N	8	ENSG00000120896	4.76462	-1.32743							0.337936				-0.620729
CCDC36	N	N	N	3	ENSG00000173421	4.76063	-2.23465									-2.90594	-2.66307			-1.89756
SYT4	N	N	N	18	ENSG00000132872	4.75063
ZFYVE21	Y	N	N	14	ENSG00000100711	4.74914	2.46263			-1.17794
PRRT2	N	N	N	16	ENSG00000167371	4.74227
SCAMP1	N	N	N	5	ENSG00000085365	4.73795					-0.8719	-1.6119			-3.75784
NCOA6	N	N	N	20	ENSG00000198646	4.72052	0.849685						-0.0552099	0.423537
RABGEF1	N	N	N	7	ENSG00000154710	4.71711		-3.57306		-2.942	-3.30631				-3.49535			-3.4411
MYRF	N	N	N	11	ENSG00000124920	4.71638
ATP13A4	N	N	N	3	ENSG00000127249	4.69212	-2.33078			-1.24927	-0.746481
ENSG00000228919	N	N	N	4	ENSG00000228919	4.68206
CCDC9	N	N	N	19	ENSG00000105321	4.66649	3.6689	0.857283						2.68975
MAD1L1	N	N	N	7	ENSG00000002822	4.66637	0.798642
PCNP	N	N	N	3	ENSG00000081154	4.66496												-0.646275
COMMD7	N	N	N	20	ENSG00000149600	4.63946	-3.08277								2.90002
ARFGEF2	N	N	N	20	ENSG00000124198	4.63457	-2.55003								-0.244866
DNAJB7	Y	N	N	22	ENSG00000172404	4.63442
MAZ	N	N	N	16	ENSG00000103495	4.63052	-1.39216
SLC17A1	Y	N	Y	6	ENSG00000124568	4.62644
PDP1	N	N	N	8	ENSG00000164951	4.62051	2.6862
TBCA	N	N	N	5	ENSG00000171530	4.6105	-2.71015							1.68579
ENSG00000267941	N	N	N	7	ENSG00000267941	4.60681
NCOA2	N	N	N	8	ENSG00000140396	4.60256	1.09659												0.365097
CNNM2	Y	N	N	10	ENSG00000148842	4.59979	0.991022			-1.41021		-0.543982
PHLDA2	N	N	N	11	ENSG00000181649	4.5932	3.58329

## Sheet: ST4
SUPPLEMENTARY TABLE 4 - TOP PROTEIN-CODING GENES IN S-PREDIXCAN
Number of tests (S-PrediXcan)	44718
Number of tests (MAGMA)	19079
Bonferroni threshold (S-PrediXcan)	1.11812e-06
Bonferroni threshold (MAGMA)	2.62068e-06
Column B: whether gene (including upstream/downstream window: 35kb/10kb) is within one of the 44 MDD GWAS loci ± 1Mb
Column G: MAGMA -log10(p-value) of gene-wise association test
Columns H-U: S-PrediXcan z-score of gene-wise association test
Columns V-Y: from DOI: 10.1126/scitranslmed.aag1166
Genes in or near the major histocompatibility complex (MHC, chr6:25Mb-35Mb) are greyed out.
UPREGULATION, GENOME-WIDE SIGNIFICANT RESULTS (zscore ≥ 4.8696)
target	is_in_mdd_locus	is_gpcr	is_in_MHC	CHROMOSOME	ENSEMBL	association_MAGMA_-log10(p)	DGN_Whole_Blood	Brain_Amygdala	Brain_Anterior_cingulate_cortex_BA24	Brain_Caudate_basal_ganglia	Brain_Nucleus_accumbens_basal_ganglia	Brain_Putamen_basal_ganglia	Brain_Cerebellar_Hemisphere	Brain_Cerebellum	Brain_Cortex	Brain_Frontal_Cortex_BA9	Brain_Hippocampus	Brain_Hypothalamus	Brain_Spinal_cord_cervical_c-1	Brain_Substantia_nigra	druggability tier	small_mol_druggable	bio_druggable	adme_gene	outside_MHC_significant_in_brain
NEGR1	Y	N	N	1	ENSG00000172260	16.0693	7.34693					7.05935					1.69635				Tier 3A	N	Y	N	Y
HIST1H2AK	Y	N	Y	6	ENSG00000184348	12.4566	6.49902																		N
LRFN5	Y	N	N	14	ENSG00000165379	10.5286							5.23183	5.21285											Y
BTN3A2	Y	N	Y	6	ENSG00000186470	9.9977	5.30628	3.89509	3.32708	3.63598	3.07899	3.03784	4.47086	4.69554	3.87269	3.486	4.80243	5.38165	4.19129	3.70573	Tier 3B	N	Y	N	N
ZKSCAN3	Y	N	Y	6	ENSG00000189298	9.56376	0.0820874		2.35594		1.39327		1.38788	2.49716	3.88993	2.56572	5.05344								N
KLC1	Y	N	N	14	ENSG00000126214	9.02616	2.22156								5.33854										Y
BAG5	Y	N	N	14	ENSG00000166170	9.02237	5.23798			1.89154									-1.018						N
TMX2	N	N	N	11	ENSG00000213593	7.47631	5.52255					-0.463973					-0.0580672								N
MFF	N	N	N	2	ENSG00000168958	4.46464	4.97531		2.57535	2.33647	3.41271	3.6256	3.30174	3.85234	3.52188	1.74035		2.90631	2.30918	0.579784					N
PRRC2A	Y	N	Y	6	ENSG00000204469	4.43143	6.28666																		N
ZMYND8	N	N	N	20	ENSG00000101040	4.14889	4.95033																		N
TMEM33	Y	N	N	4	ENSG00000109133	4.02817	1.65678							5.16279											Y
DOWNREGULATION, GENOME-WIDE SIGNIFICANT RESULTS (zscore ≤ - 4.8696)
BTN1A1	Y	N	Y	6	ENSG00000124557	11.4271	-5.9122												0.343416		Tier 3A	N	Y	N	N
PGBD1	Y	N	Y	6	ENSG00000137338	10.5449	-4.37809	0.154654	0.231065	-3.03823	0.582808		-5.68699	-5.79667	-0.358415										N
ZKSCAN4	Y	N	Y	6	ENSG00000187626	9.97127	-6.08256									0.27971									N
ZSCAN16	Y	N	Y	6	ENSG00000196812	9.12059	-5.47433																		N
ZNF184	Y	N	Y	6	ENSG00000096654	9.10506	-0.107376											-5.19378							N
ZNF165	Y	N	Y	6	ENSG00000197279	8.87267	-4.96163			-0.802074															N
SLC30A9	Y	N	N	4	ENSG00000014824	8.79697	-0.172824		-2.29596	-2.97549	-4.64653	-5.11503			-2.33875			-5.45865							Y
ESR2	Y	N	N	14	ENSG00000140009	8.69724	-5.42918							-1.72583							Tier 1	Y	N	N	N
RERE	Y	N	N	1	ENSG00000142599	8.66083	-5.46057								-1.99702										N
ZSCAN9	Y	N	Y	6	ENSG00000137185	8.37815			-1.32531		-1.00023			-5.1376		-2.94679									N
ZSCAN31	Y	N	Y	6	ENSG00000235109	8.21363		-3.76601	-3.22347	-3.80245	-4.65908	-2.28842	-1.7146	-0.863717	-4.26419	-3.96612	-3.10862	-4.1876	-5.58703	-3.79084					N
PCMTD1	N	N	N	8	ENSG00000168300	6.53329	-5.37765						-3.52222	-3.40623					-1.46777						N
ZSCAN23	Y	N	Y	6	ENSG00000187987	5.6212				-3.30772		-4.77241	-2.97453	-1.94561	-4.12244	-3.33515	-3.87102	-4.95532	-5.66365	-2.77732					N
UPREGULATION, SUGGESTIVE RESULTS (zscore ≥ 4.8696)
GPX1	N	N	N	3	ENSG00000233276	3.67764	0.590671		3.69538	3.89542	2.68889	3.93285		4.62832	3.75743	4.18381					Tier 1	N	N	Y	N
PPP3CC	N	N	N	8	ENSG00000120910	3.56322	2.67351			3.66301	3.27704		3.06759	2.35747	4.74656	2.24553			1.07629						N
DOWNREGULATION, SUGGESTIVE RESULTS (zscore ≤ - 4.8696)
RBM25	Y	N	N	14	ENSG00000119707	5.1548	-4.52826																		N
TIAF1	Y	N	N	17	ENSG00000221995	5.14093		-3.30753	-3.75734		-3.34225	-3.46532	-2.23887	-3.63221	-2.94745	-3.48008	-4.73192	-2.81124							N
PRSS16	Y	N	Y	6	ENSG00000112812	5.13207	-4.61826						-3.1743	-4.82019											N
DHX38	Y	N	N	16	ENSG00000140829	4.50111			-4.48951	-2.39508															N
GBP4	Y	N	N	1	ENSG00000162654	4.47483	-4.49145											-0.630643							N
TLR4	Y	N	N	9	ENSG00000136869	4.13157	-4.41827							-2.04608							Tier 2	Y	Y	N	N
FAM120AOS	N	N	N	9	ENSG00000188938	3.95354	-4.68111				-0.760272														N
THAP5	Y	N	N	7	ENSG00000177683	2.99486	-0.263424	-3.25063	-4.04296	-3.85182	-3.92438	-3.40715	-4.68598	-4.22472	-0.77867	-3.90932	-3.50894		-3.54505						N
HLA-DRB1	Y	N	Y	6	ENSG00000196126	2.87756	-4.40774	-3.07574	-3.16467	-2.56831	-3.68553	-1.09826	-2.6348	-1.7065	0.0413218	-1.99772	-3.41192	-3.0673	-3.77867	-3.03472	Tier 1	N	Y	N	N
SREBF2	Y	N	N	22	ENSG00000198911	2.53396	-4.46889										-0.225564	-1.09061	0.447671		Tier 2	Y	N	N	N

## Sheet: ST5
SUPPLEMENTARY TABLE 5 - TOP DRUG CLASSES
A. Top drug classes: using all drug-target and drug-gene interaction data (including text mining data)
Number of tests	141
Bonferroni-significant threshold	0.00035461
Bonferroni-suggestive threshold	0.0035461
CODE	NAME	N_DRUGS	N_DRUGS_IN_DATA	AUC	P-VALUE	q_value (Benjamini-Hochberg)
C08	CALCIUM CHANNEL BLOCKERS	28	22	0.800868	4.36853e-07	6.15963e-05
A03	DRUGS FOR FUNCTIONAL GASTROINTESTINAL DISORDERS	93	28	0.755651	1.16189e-06	8.19129e-05
C08C	SELECTIVE CALCIUM CHANNEL BLOCKERS WITH MAINLY VASCULAR EFFECTS	18	16	0.822641	3.5641e-06	0.000167513
R06A	ANTIHISTAMINES FOR SYSTEMIC USE	82	35	0.711795	5.8406e-06	0.000205881
C08CA	DIHYDROPYRIDINE DERIVATIVES	17	15	0.813445	1.21022e-05	0.000341283
N05A	ANTIPSYCHOTICS	66	58	0.651095	2.5287e-05	0.000594245
A03AB	SYNTHETIC ANTICHOLINERGICS, QUATERNARY AMMONIUM COMPOUNDS	21	10	0.864269	3.15712e-05	0.000635934
N05	PSYCHOLEPTICS	171	99	0.605105	9.61211e-05	0.00169413	Bonferroni-significant
A03A	DRUGS FOR FUNCTIONAL GASTROINTESTINAL DISORDERS	54	20	0.709465	0.00055137	0.00863813
G03C	ESTROGENS	14	10	0.772497	0.00138349	0.0195073
G03	SEX HORMONES AND MODULATORS OF THE GENITAL SYSTEM	108	42	0.627158	0.00193341	0.0241621
R06AX	OTHER ANTIHISTAMINES FOR SYSTEMIC USE	29	18	0.694157	0.00206968	0.0241621
N01A	ANESTHETICS, GENERAL	30	21	0.67816	0.00222771	0.0241621	Suggestive and FDR-significant
N06AA	NON-SELECTIVE MONOAMINE REUPTAKE INHIBITORS	21	17	0.663829	0.00936648	0.0943339
C04AX	OTHER PERIPHERAL VASODILATORS	16	11	0.68854	0.0149121	0.140174
N02A	OPIOIDS	39	12	0.672804	0.0187647	0.165364
D04A	ANTIPRURITICS, INCL. ANTIHISTAMINES, ANESTHETICS, ETC.	22	11	0.671644	0.0239616	0.187209
G04B	UROLOGICALS	35	18	0.632879	0.0248905	0.187209
D08A	ANTISEPTICS AND DISINFECTANTS	53	22	0.619652	0.0252344	0.187209
D01AC	IMIDAZOLE AND TRIAZOLE DERIVATIVES	22	13	0.654311	0.0265544	0.187209
B. Top drug classes: using only curated ChEMBL and PDSP Ki DB data (drug-target binding data)
Number of tests	57
Bonferroni-significant threshold	0.000877193
Bonferroni-suggestive threshold	0.00877193
N05	PSYCHOLEPTICS	171	60	0.652398	9.80903e-06	0.000487174
N05A	ANTIPSYCHOTICS	66	47	0.668771	1.70938e-05	0.000487174
G03	SEX HORMONES AND MODULATORS OF THE GENITAL SYSTEM	108	22	0.733875	5.74957e-05	0.00109242
N04	ANTI-PARKINSON DRUGS	35	16	0.754452	0.000183491	0.00261474	Bonferroni-significant
N06AA	NON-SELECTIVE MONOAMINE REUPTAKE INHIBITORS	21	15	0.700978	0.00323271	0.0368529	Suggestive and FDR-significant
A01A	STOMATOLOGICAL PREPARATIONS	37	10	0.713268	0.00937884	0.0890989
N02	ANALGESICS	115	18	0.646571	0.0146422	0.106225
C08	CALCIUM CHANNEL BLOCKERS	28	12	0.679702	0.0149088	0.106225
G04B	UROLOGICALS	35	10	0.668436	0.0317213	0.200902
A03	DRUGS FOR FUNCTIONAL GASTROINTESTINAL DISORDERS	93	14	0.624202	0.052185	0.277115
N06A	ANTIDEPRESSANTS	63	42	0.569733	0.0534784	0.277115
N06	PSYCHOANALEPTICS	111	56	0.555991	0.0654739	0.311001
G04	UROLOGICALS	47	13	0.613612	0.0763015	0.334553
R06A	ANTIHISTAMINES FOR SYSTEMIC USE	82	11	0.612176	0.0972843	0.396086
D01A	ANTIFUNGALS FOR TOPICAL USE	53	10	0.609078	0.114737	0.436
C07A	BETA BLOCKING AGENTS	32	11	0.586402	0.158907	0.532804
C07	BETA BLOCKING AGENTS	61	11	0.586402	0.158907	0.532804
N01	ANESTHETICS	58	15	0.566713	0.183012	0.579538
J05A	DIRECT ACTING ANTIVIRALS	85	18	0.537477	0.288606	0.865819
A07	ANTIDIARRHEALS, INTESTINAL ANTIINFLAMMATORY/ANTIINFECTIVE AGENTS	58	13	0.531639	0.345367	0.984296

## Sheet: ST6
SUPPLEMENTARY TABLE 6 - REFERENCES FOR DRUG-TARGET INTERACTIONS DISCUSSED IN THE PAPER AND SUPPLEMENTARY MATERIALS
drug	chembl link	target	mechanism or activity	database	link or reference
aripiprazole	https://www.ebi.ac.uk/chembl/compound/inspect/CHEMBL1112	5-HT1D	pKi = 7.20	Ki DB	https://pdsp.unc.edu/databases/pdsp.php?knowID=retreive+this+value+only&kiKey=25398&receptorDD=&receptor=&speciesDD=&species=&sourcesDD=&source=&hotLigandDD=&hotLigand=&testLigandDD=
aripiprazole	https://www.ebi.ac.uk/chembl/compound/inspect/CHEMBL1112	5-HT1D	pKi = 7.17	Ki DB	https://pdsp.unc.edu/databases/pdsp.php?knowID=retreive+this+value+only&kiKey=28665&receptorDD=&receptor=&speciesDD=&species=&sourcesDD=&source=&hotLigandDD=&hotLigand=&testLigandDD=
aripiprazole	https://www.ebi.ac.uk/chembl/compound/inspect/CHEMBL1112	5-HT1D	pKi = 7.17	Ki DB	https://pdsp.unc.edu/databases/pdsp.php?knowID=retreive+this+value+only&kiKey=28665&receptorDD=&receptor=&speciesDD=&species=&sourcesDD=&source=&hotLigandDD=&hotLigand=&testLigandDD=
olanzapine	https://www.ebi.ac.uk/chembldb/compound/inspect/CHEMBL715	5-HT1D	pKi = 6.27	Ki DB	https://pdsp.unc.edu/databases/pdsp.php?knowID=retreive+this+value+only&kiKey=11334&receptorDD=&receptor=&speciesDD=&species=&sourcesDD=&source=&hotLigandDD=&hotLigand=&testLigandDD=&testLigand=&referenceDD=&reference=&KiGreater=&KiLess=&kiAllRadio=all
olanzapine	https://www.ebi.ac.uk/chembldb/compound/inspect/CHEMBL715	5-HT1D	pKi = 5.80	Ki DB	https://pdsp.unc.edu/databases/pdsp.php?knowID=retreive+this+value+only&kiKey=25043&receptorDD=&receptor=&speciesDD=&species=&sourcesDD=&source=&hotLigandDD=&hotLigand=&testLigandDD=&testLigand=&referenceDD=&reference=&KiGreater=&KiLess=&kiAllRadio=all
olanzapine	https://www.ebi.ac.uk/chembldb/compound/inspect/CHEMBL715	5-HT1D	pKi = 6.82	Ki DB	https://pdsp.unc.edu/databases/pdsp.php?knowID=retreive+this+value+only&kiKey=17139&receptorDD=&receptor=&speciesDD=&species=&sourcesDD=&source=&hotLigandDD=&hotLigand=&testLigandDD=&testLigand=&referenceDD=&reference=&KiGreater=&KiLess=&kiAllRadio=all
ergotamine	https://www.ebi.ac.uk/chembldb/compound/inspect/CHEMBL442	5-HT1D	agonist	ChEMBL	http://europepmc.org/abstract/MED/10611116
sumatriptan	https://www.ebi.ac.uk/chembldb/compound/inspect/CHEMBL128	5-HT1D	pKi = 8.43	Ki DB	https://pdsp.unc.edu/databases/pdsp.php?knowID=retreive+this+value+only&kiKey=4169&receptorDD=&receptor=&speciesDD=&species=&sourcesDD=&source=&hotLigandDD=&hotLigand=&testLigandDD=&testLigand=&referenceDD=&reference=&KiGreater=&KiLess=&kiAllRadio=all
sumatriptan	https://www.ebi.ac.uk/chembldb/compound/inspect/CHEMBL128	5-HT1D	pKi = 8.11	Ki DB	https://pdsp.unc.edu/databases/pdsp.php?knowID=retreive+this+value+only&kiKey=4701&receptorDD=&receptor=&speciesDD=&species=&sourcesDD=&source=&hotLigandDD=&hotLigand=&testLigandDD=&testLigand=&referenceDD=&reference=&KiGreater=&KiLess=&kiAllRadio=all
sumatriptan	https://www.ebi.ac.uk/chembldb/compound/inspect/CHEMBL128	5-HT1D	pKi = 8.77	Ki DB	https://pdsp.unc.edu/databases/pdsp.php?knowID=retreive+this+value+only&kiKey=11493&receptorDD=&receptor=&speciesDD=&species=&sourcesDD=&source=&hotLigandDD=&hotLigand=&testLigandDD=&testLigand=&referenceDD=&reference=&KiGreater=&KiLess=&kiAllRadio=all
sumatriptan	https://www.ebi.ac.uk/chembldb/compound/inspect/CHEMBL128	5-HT1D	pKi = 8.70	Ki DB	https://pdsp.unc.edu/databases/pdsp.php?knowID=retreive+this+value+only&kiKey=11870&receptorDD=&receptor=&speciesDD=&species=&sourcesDD=&source=&hotLigandDD=&hotLigand=&testLigandDD=&testLigand=&referenceDD=&reference=&KiGreater=&KiLess=&kiAllRadio=all
sumatriptan	https://www.ebi.ac.uk/chembldb/compound/inspect/CHEMBL128	5-HT1D	pKi = 8.08	Ki DB	https://pdsp.unc.edu/databases/pdsp.php?knowID=retreive+this+value+only&kiKey=12071&receptorDD=&receptor=&speciesDD=&species=&sourcesDD=&source=&hotLigandDD=&hotLigand=&testLigandDD=&testLigand=&referenceDD=&reference=&KiGreater=&KiLess=&kiAllRadio=all
sumatriptan	https://www.ebi.ac.uk/chembldb/compound/inspect/CHEMBL128	5-HT1D	pKi = 8.43	Ki DB	https://pdsp.unc.edu/databases/pdsp.php?knowID=retreive+this+value+only&kiKey=15312&receptorDD=&receptor=&speciesDD=&species=&sourcesDD=&source=&hotLigandDD=&hotLigand=&testLigandDD=&testLigand=&referenceDD=&reference=&KiGreater=&KiLess=&kiAllRadio=all
sumatriptan	https://www.ebi.ac.uk/chembldb/compound/inspect/CHEMBL128	5-HT1D	pKi = 8.47	Ki DB	https://pdsp.unc.edu/databases/pdsp.php?knowID=retreive+this+value+only&kiKey=15320&receptorDD=&receptor=&speciesDD=&species=&sourcesDD=&source=&hotLigandDD=&hotLigand=&testLigandDD=&testLigand=&referenceDD=&reference=&KiGreater=&KiLess=&kiAllRadio=all
sumatriptan	https://www.ebi.ac.uk/chembldb/compound/inspect/CHEMBL128	5-HT1D	pKi = 8.92	Ki DB	https://pdsp.unc.edu/databases/pdsp.php?knowID=retreive+this+value+only&kiKey=55724&receptorDD=&receptor=&speciesDD=&species=&sourcesDD=&source=&hotLigandDD=&hotLigand=&testLigandDD=&testLigand=&referenceDD=&reference=&KiGreater=&KiLess=&kiAllRadio=all
sumatriptan	https://www.ebi.ac.uk/chembldb/compound/inspect/CHEMBL128	5-HT1D	agonist	ChEMBL	https://www.accessdata.fda.gov/drugsatfda_docs/label/2012/020080s039s040s041s045lbl.pdf
rizatriptan	https://www.ebi.ac.uk/chembl/compound/inspect/CHEMBL905	5-HT1D	agonist	ChEMBL	https://www.accessdata.fda.gov/drugsatfda_docs/label/2010/020864s013lbl.pdf
eletriptan	https://www.ebi.ac.uk/chembl/compound/inspect/CHEMBL1510	5-HT1D	agonist	ChEMBL	https://www.accessdata.fda.gov/drugsatfda_docs/label/2011/021016s018lbl.pdf
almotriptan	https://www.ebi.ac.uk/chembl/compound/inspect/CHEMBL1505	5-HT1D	agonist	ChEMBL	https://www.accessdata.fda.gov/drugsatfda_docs/label/2009/021001s010s011lbl.pdf
frovatriptan	https://www.ebi.ac.uk/chembldb/index.php/compound/inspect/CHEMBL1279	5-HT1D	agonist	ChEMBL	https://www.accessdata.fda.gov/drugsatfda_docs/label/2009/021006s006s009s010lbl.pdf
zolmitriptan	https://www.ebi.ac.uk/chembldb/index.php/compound/inspect/CHEMBL1279	5-HT1D	agonist	ChEMBL	https://www.accessdata.fda.gov/drugsatfda_docs/label/2009/021006s006s009s010lbl.pdf
dihydroergotamine	https://www.ebi.ac.uk/chembldb/compound/inspect/CHEMBL1732	5-HT1D	agonist	ChEMBL	https://dailymed.nlm.nih.gov/dailymed/index.cfm#nlm34090-1
vortioxetine	https://www.ebi.ac.uk/chembl/compound/inspect/CHEMBL2104993	5-HT1D	antagonist; pKi = 7.27	PHAROS	https://pharos.nih.gov/idg/ligands/vortioxetine
trazodone	https://www.ebi.ac.uk/chembl/compound/inspect/CHEMBL621	5-HT1D	pKi = 6.97	Ki DB	https://pdsp.unc.edu/databases/pdsp.php?knowID=retreive+this+value+only&kiKey=49808&receptorDD=&receptor=&speciesDD=&species=&sourcesDD=&source=&hotLigandDD=&hotLigand=&testLigandDD=&testLigand=&referenceDD=&reference=&KiGreater=&KiLess=&kiAllRadio=all
mianserin	https://www.ebi.ac.uk/chembldb/index.php/compound/inspect/CHEMBL6437	5-HT1D	pKi = 6.66	Ki DB	https://pdsp.unc.edu/databases/pdsp.php?knowID=retreive+this+value+only&kiKey=2002&receptorDD=&receptor=&speciesDD=&species=&sourcesDD=&source=&hotLigandDD=&hotLigand=&testLigandDD=&testLigand=&referenceDD=&reference=&KiGreater=&KiLess=&kiAllRadio=all
mianserin	https://www.ebi.ac.uk/chembldb/index.php/compound/inspect/CHEMBL6437	5-HT1D	pKi = 6.40	Ki DB	https://pdsp.unc.edu/databases/pdsp.php?knowID=retreive+this+value+only&kiKey=2006&receptorDD=&receptor=&speciesDD=&species=&sourcesDD=&source=&hotLigandDD=&hotLigand=&testLigandDD=&testLigand=&referenceDD=&reference=&KiGreater=&KiLess=&kiAllRadio=all
bromopride	https://www.ebi.ac.uk/chembldb/index.php/compound/inspect/CHEMBL399510	D2	antagonist	DrugBank	Tonini M, Cipollina L, Poluzzi E, Crema F, Corazza GR, De Ponti F: Review article: clinical implications of enteric and central D2 receptor blockade by antidopaminergic gastrointestinal prokinetics. Aliment Pharmacol Ther. 2004 Feb 15;19(4):379-90. [PubMed:14871277 ]
domperidone	https://www.ebi.ac.uk/chembldb/compound/inspect/CHEMBL219916	D2	antagonist	DrugBank	Cavallotti C, Nuti F, Bruzzone P, Mancone M: Age-related changes in dopamine D2 receptors in rat heart and coronary vessels. Clin Exp Pharmacol Physiol. 2002 May-Jun;29(5-6):412-8. [PubMed:12010185 ]; Osinski MA, Uchic ME, Seifert T, Shaughnessy TK, Miller LN, Nakane M, Cox BF, Brioni JD, Moreland RB: Dopamine D2, but not D4, receptor agonists are emetogenic in ferrets. Pharmacol Biochem Behav. 2…
metoclopramide	https://www.ebi.ac.uk/chembldb/compound/inspect/CHEMBL86	D2	antagonist	ChEMBL	https://www.accessdata.fda.gov/drugsatfda_docs/label/2011/017854s058lbl.pdf
minaprine	https://www.ebi.ac.uk/chembldb/compound/inspect/CHEMBL278819	D2	agonist	DrugBank	Overington JP, Al-Lazikani B, Hopkins AL: How many drug targets are there? Nat Rev Drug Discov. 2006 Dec;5(12):993-6. [PubMed:17139284 ]; Imming P, Sinning C, Meyer A: Drugs, their targets and the nature and number of drug targets. Nat Rev Drug Discov. 2006 Oct;5(10):821-34. [PubMed:17016423 ]
memantine	https://www.ebi.ac.uk/chembl/compound/inspect/CHEMBL807	D2	agonist	DrugBank	Seeman P, Caruso C, Lasaga M: Memantine agonist action at dopamine D2High receptors. Synapse. 2008 Feb;62(2):149-53. [PubMed:18000814 ]
dexamfetamine	https://www.ebi.ac.uk/chembl/compound/inspect/CHEMBL612	D2	agonist	DGIdb	NO CITATION FOUND
amoxapine	https://www.ebi.ac.uk/chembl/compound/inspect/CHEMBL1113	D2	antagonist	ChEMBL	http://dailymed.nlm.nih.gov/dailymed/lookup.cfm?setid=261006c8-3fd0-491b-b322-42beff6f9880#nlm34090-1
doxepin	https://www.ebi.ac.uk/chembldb/index.php/compound/inspect/CHEMBL1628227	D2	antagonist	DrugBank	Cusack B, Nelson A, Richelson E: Binding of antidepressants to human brain receptors: focus on newer generation compounds. Psychopharmacology (Berl). 1994 May;114(4):559-65. [PubMed:7855217 ]; Richelson E, Nelson A: Antagonism by antidepressants of neurotransmitter receptors of normal human brain in vitro. J Pharmacol Exp Ther. 1984 Jul;230(1):94-102. [PubMed:6086881 ]
nortriptyline	https://www.ebi.ac.uk/chembl/compound/inspect/CHEMBL445	D2	antagonist	DrugBank	Peroutka SJ, Snyder SH: Antiemetics: neurotransmitter receptor binding predicts therapeutic actions. Lancet. 1982 Mar 20;1(8273):658-9. [PubMed:6121969 ]; Goodman, Louis Sanford;Brunton, Laurence L.;Chabner, Bruce;Knollman, Bjorn (2011). The Pharmacological Basis of Therapeutics (12th ed.). McGraw-Hill Professional Publishing. [ISBN:978-0-07-162442-8 ]; PDSP Ki Database
nomifensine	https://www.ebi.ac.uk/chembl/compound/inspect/CHEMBL273575	D2	antagonist	Therapeutical Target Database	Pharmacologically induced, subsecond dopamine transients in the caudate-putamen of the anesthetized rat. Synapse. 2007 Jan;61(1):37-9; Dopamine D2 receptors: a potential pharmacological target for nomifensine and tranylcypromine but not other antidepressant treatments. Pharmacol Biochem Behav. 1995 Aug;51(4):565-9.
mianserin	https://www.ebi.ac.uk/chembldb/index.php/compound/inspect/CHEMBL6437	D2	antagonist	DrugBank	Terai M, Hidaka K, Nakamura Y: Comparison of [3H]YM-09151-2 with [3H]spiperone and [3H]raclopride for dopamine d-2 receptor binding to rat striatum. Eur J Pharmacol. 1989 Dec 7;173(2-3):177-82. [PubMed:2576228 ]; PDSP Ki Database
alizapride	https://www.ebi.ac.uk/chembldb/index.php/compound/inspect/CHEMBL290194	D2	antagonist	DrugBank	Szelenyi I, Herold H, Gothert M: Emesis induced in domestic pigs: a new experimental tool for detection of antiemetic drugs and for evaluation of emetogenic potential of new anticancer agents. J Pharmacol Toxicol Methods. 1994 Oct;32(2):109-16. [PubMed:7865862 ]; Gomez F, Ruiz P, Briceno F, Rivera C, Lopez R: Macrophage Fcgamma receptors expression is altered by treatment with dopaminergic drugs.…
mesoridazine	https://www.ebi.ac.uk/chembl/compound/inspect/CHEMBL1088	D2	antagonist	ChEMBL	http://europepmc.org/abstract/MED/10991983
quinagolide	https://www.ebi.ac.uk/chembl/compound/inspect/CHEMBL290962	D2	agonist	Therapeutical Target Database	Effect of dopamine receptor agonists on sensory nerve activity: possible therapeutic targets for the treatment of asthma and COPD. Br J Pharmacol. 2002 Jun;136(4):620-8.
gepirone	https://www.ebi.ac.uk/chembl/compound/inspect/CHEMBL284092	D2	binder; pKi = 7.24	ChEMBL	https://www.ebi.ac.uk/chembl/bioactivity/results/1/cmpd_chemblid/asc/tab/display
ergotamine	https://www.ebi.ac.uk/chembldb/compound/inspect/CHEMBL442	D2	agonist	DrugBank	Verhoeff NP, Visser WH, Ferrari MD, Saxena PR, van Royen EA: Dopamine D2-receptor imaging with 123I-iodobenzamide SPECT in migraine patients abusing ergotamine: does ergotamine cross the blood brain barrier? Cephalalgia. 1993 Oct;13(5):325-9. [PubMed:8242725 ]; Larson BT, Samford MD, Camden JM, Piper EL, Kerley MS, Paterson JA, Turner JT: Ergovaline binding and activation of D2 dopamine receptors…
paracetamol	https://www.ebi.ac.uk/chembldb/compound/inspect/CHEMBL112	DHODH	downregulates	DSigDB (computational drug signatures)	https://www.ncbi.nlm.nih.gov/pubmed/?term=21420995
estriol	https://www.ebi.ac.uk/chembl/compound/inspect/CHEMBL193482	ER-α	agonist	Therapeutical Target Database	https://www.ncbi.nlm.nih.gov/pubmed/19434891
diethylstilbestrol	https://www.ebi.ac.uk/chembl/compound/inspect/CHEMBL411	ER-α	agonist	Therapeutical Target Database	https://www.ncbi.nlm.nih.gov/pubmed/19553606
lasofoxifene	https://www.ebi.ac.uk/chembl/compound/inspect/CHEMBL328190	ER-α	modulator; pIC50=8.89	PHAROS	https://pharos.nih.gov/idg/ligands/lasofoxifene
chlorotrianisene	https://www.ebi.ac.uk/chembl/compound/inspect/CHEMBL1200761	ER-α	agonist	DrugBank	Kupfer D, Bulger WH: Inactivation of the uterine estrogen receptor binding of estradiol during P-450 catalyzed metabolism of chlorotrianisene (TACE). Speculation that TACE antiestrogenic activity involves covalent binding to the estrogen receptor. FEBS Lett. 1990 Feb 12;261(1):59-62. [PubMed:2307235 ]; Jordan VC, Gosden B: Inhibition of the uterotropic activity of estrogens and antiestrogens by t…
bazedoxifene	https://www.ebi.ac.uk/chembldb/index.php/compound/inspect/CHEMBL46740	ER-α	modulator	ChEMBL	https://www.accessdata.fda.gov/drugsatfda_docs/label/2013/022247Orig1s001lbl.pdf
ospemifene	https://www.ebi.ac.uk/chembldb/index.php/compound/inspect/CHEMBL2105395	ER-α	modulator	ChEMBL	https://dailymed.nlm.nih.gov/dailymed/drugInfo.cfm?setid=8462d6ab-e3cd-4efa-a360-75bf8f917287#nlm34090-1
trilostane	https://www.ebi.ac.uk/chembldb/compound/inspect/CHEMBL1200907	ER-α	allosteric modulator	DrugBank	Puddefoot JR, Barker S, Vinson GP: Trilostane in advanced breast cancer. Expert Opin Pharmacother. 2006 Dec;7(17):2413-9. [PubMed:17109615 ]; Puddefoot JR, Barker S, Glover HR, Malouitre SD, Vinson GP: Non-competitive steroid inhibition of oestrogen receptor functions. Int J Cancer. 2002 Sep 1;101(1):17-22. [PubMed:12209583 ]; Barker S, Malouitre SD, Glover HR, Puddefoot JR, Vinson GP: Comparison…
tibolone	https://www.ebi.ac.uk/chembl/compound/inspect/CHEMBL2103774	ER-β	increases activity	DSigDB	https://www.ncbi.nlm.nih.gov/pubmed/?term=16720731
estriol	https://www.ebi.ac.uk/chembl/compound/inspect/CHEMBL193482	ER-β	agonist	DrugBank	Mishra RG, Stanczyk FZ, Burry KA, Oparil S, Katzenellenbogen BS, Nealen ML, Katzenellenbogen JA, Hermsmeyer RK: Metabolite ligands of estrogen receptor-beta reduce primate coronary hyperreactivity. Am J Physiol Heart Circ Physiol. 2006 Jan;290(1):H295-303. Epub 2005 Sep 30. [PubMed:16199482 ]
ospemifene	https://www.ebi.ac.uk/chembldb/index.php/compound/inspect/CHEMBL2105395	ER-β	modulator	ChEMBL	https://dailymed.nlm.nih.gov/dailymed/drugInfo.cfm?setid=8462d6ab-e3cd-4efa-a360-75bf8f917287#nlm34090-1
chlorotrianisene	https://www.ebi.ac.uk/chembl/compound/inspect/CHEMBL1200761	ER-β	modulator	ChEMBL	http://europepmc.org/abstract/MED/2307235
raloxifene	https://www.ebi.ac.uk/chembldb/compound/inspect/CHEMBL81	ER-β	modulator	ChEMBL	https://dailymed.nlm.nih.gov/dailymed/drugInfo.cfm?setid=fcaaa6dc-74e8-4fb8-800c-5574bf0f8de9#nlm34090-1
bazedoxifene	https://www.ebi.ac.uk/chembldb/index.php/compound/inspect/CHEMBL46740	ER-β	modulator	ChEMBL	http://www.accessdata.fda.gov/drugsatfda_docs/label/2013/022247Orig1s001lbl.pdf
progesterone	https://www.ebi.ac.uk/chembldb/compound/inspect/CHEMBL103	ER-β	upregulates	DSigDB (computational drug signatures)	https://www.ncbi.nlm.nih.gov/pubmed/?term=17683929
lasofoxifene	https://www.ebi.ac.uk/chembl/compound/inspect/CHEMBL328190	ER-β	modulator	PHAROS	https://pharos.nih.gov/idg/ligands/lasofoxifene
tibolone	https://www.ebi.ac.uk/chembl/compound/inspect/CHEMBL2103774	ER-β	increases activity	DSigDB (computational drug signatures)	https://www.ncbi.nlm.nih.gov/pubmed/?term=16720731
paracetamol	https://www.ebi.ac.uk/chembldb/compound/inspect/CHEMBL112	FEN1	upregulates	DSigDB (computational drug signatures)	https://www.ncbi.nlm.nih.gov/pubmed/?term=22230336
danazol	https://www.ebi.ac.uk/chembl/compound/inspect/CHEMBL1479	GRIK5	upregulates	DSigDB (CMAP, HL60 cell line)	http://tanlab.ucdenver.edu/DSigDB/DSigDBv1.0/displayDrug.py?db=d3&id=547
paracetamol	https://www.ebi.ac.uk/chembldb/compound/inspect/CHEMBL112	GRM5	downregulates	DSigDB (computational drug signatures)	https://www.ncbi.nlm.nih.gov/pubmed/?term=22230336
zuclopenthixol	https://www.ebi.ac.uk/chembldb/compound/inspect/CHEMBL87385	GRM8	upregulates	DSigDB (CMAP, PC3 cell line)	http://tanlab.ucdenver.edu/DSigDB/DSigDBv1.0/displayDrug.py?db=d3&id=1997
levonorgestrel	https://www.ebi.ac.uk/chembl/compound/inspect/CHEMBL1389	GRM8	upregulates	DSigDB (CMAP, HL60 cell line)	http://tanlab.ucdenver.edu/DSigDB/DSigDBv1.0/displayDrug.py?db=d3&id=1054
paracetamol	https://www.ebi.ac.uk/chembldb/compound/inspect/CHEMBL112	KMO	downregulates	DSigDB (computational drug signatures)	https://www.ncbi.nlm.nih.gov/pubmed/?term=21420995
progesterone	https://www.ebi.ac.uk/chembldb/compound/inspect/CHEMBL103	NEGR1	downregulates	DSigDB (computational drug signatures)	https://www.ncbi.nlm.nih.gov/pubmed/?term=21453500
estradiol	https://www.ebi.ac.uk/chembl/compound/inspect/CHEMBL386630	NEGR1	downregulates	DSigDB (computational drug signatures)	https://www.ncbi.nlm.nih.gov/pubmed/?term=21453500
amitriptyline	https://www.ebi.ac.uk/chembl/compound/inspect/CHEMBL629	NTRK2	agonist	DrugBank	Jang SW, Liu X, Chan CB, Weinshenker D, Hall RA, Xiao G, Ye K: Amitriptyline is a TrkA and TrkB receptor agonist that promotes TrkA/TrkB heterodimerization and has potent neurotrophic activity. Chem Biol. 2009 Jun 26;16(6):644-56. doi: 10.1016/j.chembiol.2009.05.010. [PubMed:19549602 ]
captopril	https://www.ebi.ac.uk/chembldb/compound/inspect/CHEMBL1560	TOP1	downregulates	DSigDB (CMAP, PC3 cell line)	http://tanlab.ucdenver.edu/DSigDB/DSigDBv1.0/displayDrug.py?db=d3&id=352
nicardipine	https://www.ebi.ac.uk/chembl/compound/inspect/CHEMBL1484	Voltage-gated calcium channel	blocker	ChEMBL	https://www.accessdata.fda.gov/drugsatfda_docs/label/2011/019734s017lbl.pdf
pregabalin	https://www.ebi.ac.uk/chembldb/compound/inspect/CHEMBL908	Voltage-gated calcium channel	inhibitor/modulator	DGIdb	https://pharos.nih.gov/idg/ligands/pregabalin
gabapentin	https://www.ebi.ac.uk/chembl/compound/inspect/CHEMBL940	Voltage-gated calcium channel	modulator/inhibitor	DGIdb	https://pharos.nih.gov/idg/ligands/gabapentin
cyclandelate	https://www.ebi.ac.uk/chembl/compound/inspect/CHEMBL1480987	Voltage-gated calcium channel	blocker	DGIdb (DrugBank)	https://www.ncbi.nlm.nih.gov/pubmed/10659603
nitrendipine	https://www.ebi.ac.uk/chembl/compound/inspect/CHEMBL475534	Voltage-gated calcium channel	blocker	DrugBank	https://www.drugbank.ca/drugs/DB01054
isradipine	https://www.ebi.ac.uk/chembldb/compound/inspect/CHEMBL1648	Voltage-gated calcium channel	blocker	ChEMBL	https://www.dailymed.nlm.nih.gov/dailymed/archives/fdaDrugInfo.cfm?archiveid=27627
danazol	https://www.ebi.ac.uk/chembl/compound/inspect/CHEMBL1479	VRK2	downregulates	DSigDB (CMAP, HL60 cell line)	http://tanlab.ucdenver.edu/DSigDB/DSigDBv1.0/displayDrug.py?db=d3&id=548
